# Supplementary material for: Co-transcriptional R-loops are the main cause of estrogen-induced DNA damage
Source: eLife. 2016 Aug 23;5:e17548. doi: 10.7554/eLife.17548 (PMC5030092; doi:10.7554/eLife.17548)
Supplement: Figure 2—source data 1. — DOI: http://dx.doi.org/10.7554/eLife.17548.011 [file elife-17548-fig2-data1.bed]

chr1	106954401	106956857
chr1	10092321	10094149
chr1	14024519	14028788
chr1	28835153	28836612
chr1	31193345	31195224
chr1	38271908	38275286
chr1	53736616	53740778
chr1	67894503	67895298
chr1	202111890	202114959
chr1	218496413	218498136
chr1	235666877	235670753
chr1	1161367	1165687
chr1	1341348	1349210
chr1	1422402	1426924
chr1	2177137	2179854
chr1	2342336	2346095
chr1	8042458	8048936
chr1	9666203	9668544
chr1	11237675	11240415
chr1	11351276	11354748
chr1	12087764	12092004
chr1	15269334	15277082
chr1	15349703	15353189
chr1	16891739	16893280
chr1	16937769	16942273
chr1	17316190	17321753
chr1	17328133	17336959
chr1	17806378	17812865
chr1	17874618	17876668
chr1	17940470	17944063
chr1	17970824	17973688
chr1	18021242	18022981
chr1	19724927	19726975
chr1	19740809	19744437
chr1	21542769	21546863
chr1	21576953	21581969
chr1	22820836	22823731
chr1	22855581	22856909
chr1	22869381	22872232
chr1	24018481	24019803
chr1	24034880	24037009
chr1	27276179	27280057
chr1	28212606	28215796
chr1	33828898	33834442
chr1	35323324	35325833
chr1	36021934	36028661
chr1	36927581	36936230
chr1	38026724	38029528
chr1	38059933	38061201
chr1	38156829	38160575
chr1	38174543	38177354
chr1	38420005	38424163
chr1	38451227	38453269
chr1	40021775	40026452
chr1	40039176	40043311
chr1	41451202	41452184
chr1	41478446	41487042
chr1	41990507	41996485
chr1	42151967	42158080
chr1	42252805	42256218
chr1	42316924	42320750
chr1	43185980	43188232
chr1	44399839	44403583
chr1	44444283	44452113
chr1	44494002	44500511
chr1	45264675	45275511
chr1	45792269	45799356
chr1	46807946	46810128
chr1	51788158	51790776
chr1	53771904	53774960
chr1	53786923	53789738
chr1	92714753	92717158
chr1	108674243	108675117
chr1	108689801	108691663
chr1	108739790	108741260
chr1	108869275	108871928
chr1	109640669	109645796
chr1	109771383	109773149
chr1	109804169	109810358
chr1	110049263	110052636
chr1	110460745	110464568
chr1	111983663	111985317
chr1	114441464	114443128
chr1	117537700	117539628
chr1	117620240	117622266
chr1	118471426	118472990
chr1	120273706	120280167
chr1	120569342	120570654
chr1	146749379	146753403
chr1	150517946	150522150
chr1	154154502	154159717
chr1	154222072	154224201
chr1	154957678	154960208
chr1	155221060	155223473
chr1	155286072	155287739
chr1	156005010	156011185
chr1	156020412	156025681
chr1	156039402	156043375
chr1	156679391	156682731
chr1	156711315	156715571
chr1	160331957	160334124
chr1	161070996	161072329
chr1	161200497	161202476
chr1	162166651	162168978
chr1	171752128	171755228
chr1	178994416	178996496
chr1	179056020	179060758
chr1	179189959	179194555
chr1	179926750	179929144
chr1	182991630	182995289
chr1	183008613	183012055
chr1	200834939	200837537
chr1	202094534	202099566
chr1	207077265	207078020
chr1	226539936	226544708
chr1	236699616	236702924
chr1	236730613	236733134
chr1	838826	846732
chr1	1050530	1054040
chr1	1170738	1172377
chr1	1172376	1173711
chr1	1321122	1322180
chr1	1415938	1420256
chr1	1429390	1432089
chr1	1432088	1439141
chr1	1443155	1448454
chr1	1467759	1470694
chr1	1470693	1473020
chr1	1528821	1533889
chr1	1687982	1690761
chr1	1690760	1693005
chr1	2319605	2322165
chr1	2348325	2349595
chr1	2450977	2457146
chr1	3705944	3709371
chr1	3725282	3728789
chr1	3803350	3805698
chr1	6246850	6249695
chr1	6259109	6261709
chr1	6286261	6290035
chr1	6605543	6614864
chr1	6643528	6645195
chr1	6645194	6647593
chr1	6655591	6658429
chr1	6695234	6698564
chr1	6701885	6707310
chr1	6726245	6730291
chr1	6753414	6757288
chr1	6941468	6943471
chr1	8029956	8030827
chr1	8067367	8069198
chr1	8069197	8071829
chr1	8083698	8085369
chr1	8085368	8087988
chr1	8935671	8937610
chr1	8937609	8940714
chr1	9660293	9665614
chr1	9669206	9674429
chr1	9674428	9676958
chr1	9676957	9680238
chr1	10098622	10100140
chr1	10109249	10112110
chr1	10465228	10468448
chr1	10520008	10523454
chr1	10524845	10527480
chr1	11113122	11113758
chr1	11113757	11114708
chr1	11114707	11120677
chr1	11312273	11315703
chr1	11343922	11346512
chr1	11347339	11350453
chr1	11355015	11358700
chr1	14100883	14103461
chr1	15309732	15312558
chr1	15312958	15318044
chr1	15320029	15323407
chr1	15323406	15329148
chr1	15339713	15343223
chr1	15362504	15366496
chr1	15371317	15374947
chr1	15379830	15383927
chr1	15745985	15749015
chr1	15749014	15751730
chr1	15753464	15758109
chr1	16253003	16255442
chr1	16889493	16891740
chr1	16893279	16894657
chr1	16919363	16920316
chr1	16925657	16927674
chr1	16928575	16929601
chr1	16929600	16930185
chr1	16930184	16930966
chr1	16931394	16931736
chr1	16931735	16933339
chr1	16933829	16934399
chr1	16936694	16937770
chr1	16944604	16948365
chr1	17322276	17324045
chr1	17730585	17733653
chr1	17734232	17740821
chr1	17763621	17766517
chr1	17844924	17849427
chr1	17850453	17853778
chr1	17855161	17857933
chr1	17861837	17864700
chr1	17864699	17872248
chr1	17913602	17916758
chr1	17917730	17920754
chr1	17932466	17936608
chr1	17944062	17946182
chr1	17946181	17948605
chr1	17952699	17954747
chr1	17957247	17959086
chr1	17963879	17966325
chr1	17968694	17970757
chr1	17973993	17975857
chr1	17977607	17980246
chr1	17990193	17992538
chr1	17997847	18000322
chr1	18014072	18016414
chr1	18025949	18034450
chr1	19540640	19544189
chr1	19579512	19581355
chr1	19581962	19584577
chr1	19586843	19588659
chr1	19588658	19589640
chr1	19663051	19665361
chr1	19678866	19681223
chr1	19698614	19702887
chr1	19762779	19765823
chr1	19923113	19924684
chr1	19955973	19957332
chr1	21056371	21059832
chr1	21502125	21504637
chr1	21539007	21542770
chr1	21586444	21589591
chr1	21589590	21592481
chr1	21605025	21607940
chr1	21615095	21619330
chr1	21619618	21626283
chr1	21636793	21640318
chr1	21640317	21642695
chr1	21649541	21652781
chr1	21652780	21654857
chr1	21655493	21657337
chr1	21670023	21673334
chr1	22797541	22799555
chr1	22858517	22860685
chr1	22862285	22864252
chr1	22864251	22865917
chr1	22872834	22879264
chr1	23636900	23638665
chr1	23651875	23653809
chr1	23669364	23671408
chr1	24019802	24020517
chr1	24027755	24029196
chr1	24030642	24034881
chr1	24055166	24061358
chr1	24082302	24083644
chr1	24121912	24126553
chr1	24301661	24304749
chr1	24306205	24308531
chr1	24990131	24992239
chr1	25123087	25127771
chr1	25170924	25173187
chr1	25173186	25176747
chr1	26153529	26156444
chr1	26495265	26497439
chr1	26497438	26499660
chr1	26499659	26501773
chr1	26600947	26603789
chr1	27018703	27025103
chr1	27264667	27268928
chr1	27271957	27276180
chr1	27663791	27667761
chr1	28220933	28222699
chr1	28599444	28601754
chr1	28836934	28837823
chr1	28839225	28841403
chr1	28843687	28846907
chr1	28904751	28906023
chr1	29070072	29071637
chr1	29099041	29103152
chr1	29530015	29533022
chr1	31190069	31192890
chr1	31195842	31197901
chr1	31403036	31404108
chr1	31421209	31423964
chr1	31459945	31461564
chr1	31759073	31762168
chr1	32379138	32380614
chr1	32400002	32405058
chr1	32695550	32698173
chr1	32698172	32699582
chr1	32699581	32701379
chr1	33240323	33242119
chr1	33279562	33282139
chr1	33282138	33283841
chr1	33457686	33460129
chr1	33460925	33463184
chr1	33463387	33466051
chr1	33466050	33467710
chr1	33467709	33468635
chr1	33483782	33484448
chr1	33484447	33485430
chr1	33812123	33816384
chr1	35645700	35646556
chr1	35652992	35653744
chr1	36030220	36032646
chr1	36221671	36224951
chr1	36806846	36810326
chr1	36818057	36821862
chr1	38030478	38032087
chr1	38036490	38039426
chr1	38149509	38152245
chr1	38170215	38172271
chr1	38172270	38173882
chr1	38178909	38182990
chr1	38258976	38261706
chr1	38267581	38268845
chr1	38271021	38271909
chr1	38444754	38449717
chr1	39478613	39481850
chr1	39504111	39507750
chr1	39995496	39998730
chr1	40027551	40028800
chr1	41445186	41446957
chr1	41452484	41455828
chr1	41462745	41464376
chr1	41472342	41474725
chr1	41487041	41491219
chr1	41491825	41494755
chr1	41980106	41984675
chr1	41988099	41990508
chr1	41998258	42001983
chr1	42004564	42007280
chr1	42009028	42012460
chr1	42046985	42051005
chr1	42112617	42114723
chr1	42126299	42131509
chr1	42197508	42204187
chr1	43130284	43133375
chr1	43139606	43140465
chr1	43168463	43170295
chr1	43180309	43182081
chr1	43182856	43185869
chr1	43314815	43317933
chr1	43389437	43391043
chr1	43394328	43395824
chr1	43396531	43398147
chr1	43404221	43407295
chr1	43409484	43411448
chr1	43413014	43415421
chr1	43417629	43419551
chr1	43419550	43420872
chr1	43423611	43425000
chr1	43444044	43447514
chr1	43631035	43634237
chr1	43637295	43639218
chr1	44409974	44414262
chr1	44438568	44439796
chr1	44452347	44453477
chr1	44453476	44455208
chr1	44456791	44458209
chr1	44467630	44470404
chr1	44475963	44480711
chr1	44487523	44492466
chr1	44818929	44821338
chr1	45241680	45243795
chr1	45244695	45247057
chr1	45248503	45250885
chr1	45339821	45343026
chr1	45343025	45346896
chr1	45799355	45803433
chr1	45810063	45812297
chr1	45973630	45974368
chr1	45974367	45975067
chr1	45979063	45980489
chr1	46019369	46021849
chr1	46035829	46037812
chr1	46151084	46153244
chr1	46745412	46747839
chr1	46747838	46750152
chr1	46817292	46819683
chr1	46836590	46840354
chr1	47796922	47800064
chr1	51795281	51797812
chr1	52497570	52499740
chr1	53150372	53152702
chr1	53153507	53154314
chr1	53161304	53165267
chr1	53744320	53748350
chr1	53764585	53769374
chr1	53778657	53782335
chr1	53784516	53786804
chr1	53791133	53795827
chr1	54677880	54679082
chr1	62901317	62903694
chr1	65300527	65302636
chr1	65612449	65615357
chr1	67880256	67882319
chr1	67895297	67897011
chr1	70686946	70688244
chr1	71527034	71527604
chr1	71536808	71537576
chr1	76260429	76264086
chr1	78148544	78151294
chr1	78441855	78443440
chr1	84970648	84973031
chr1	91360143	91361801
chr1	91970407	91972827
chr1	93296834	93298144
chr1	97198073	97200110
chr1	101406489	101409001
chr1	106789727	106790658
chr1	107598106	107599362
chr1	107599361	107601146
chr1	107601145	107601249
chr1	108663580	108664890
chr1	108664889	108666390
chr1	108666719	108667865
chr1	108668738	108671075
chr1	108673251	108673786
chr1	108673785	108674244
chr1	108675116	108676893
chr1	108679967	108680869
chr1	108687606	108689333
chr1	108692963	108694056
chr1	108735130	108735935
chr1	108735934	108736686
chr1	108738644	108739791
chr1	108741259	108741742
chr1	108741741	108744063
chr1	108744062	108745596
chr1	108907991	108909977
chr1	109491289	109492699
chr1	109647585	109648820
chr1	109751721	109753801
chr1	109773538	109774825
chr1	109779291	109780281
chr1	109780280	109780948
chr1	109783317	109785490
chr1	109791494	109793671
chr1	109793670	109797687
chr1	109798270	109799735
chr1	109799734	109802890
chr1	109802964	109804170
chr1	109810357	109813855
chr1	109814281	109816571
chr1	109956869	109958340
chr1	110166950	110175917
chr1	110599261	110601901
chr1	110602593	110604526
chr1	110949112	110951530
chr1	111746620	111748303
chr1	111976728	111979198
chr1	111979790	111981101
chr1	111981555	111982567
chr1	112054206	112057554
chr1	112161199	112163108
chr1	112163107	112164611
chr1	112174370	112176466
chr1	112297831	112300309
chr1	112305478	112307126
chr1	113152294	113153840
chr1	113165935	113168350
chr1	113254140	113258551
chr1	114479532	114482831
chr1	114501275	114502329
chr1	114508050	114509109
chr1	114513179	114514227
chr1	114514226	114514771
chr1	114514770	114516194
chr1	114951871	114952734
chr1	114952733	114953617
chr1	115044518	115045734
chr1	115264168	115265971
chr1	116914476	116915120
chr1	117466262	117469259
chr1	117502477	117505529
chr1	117528916	117531595
chr1	117575278	117577738
chr1	117617458	117619390
chr1	117648782	117649911
chr1	118499760	118501472
chr1	120453513	120454251
chr1	120504518	120506742
chr1	120611077	120612816
chr1	145250761	145252065
chr1	145278057	145282274
chr1	145590664	145591385
chr1	145593324	145594877
chr1	145605155	145606147
chr1	145606471	145607873
chr1	145743902	145745512
chr1	146772226	146773610
chr1	146776336	146777364
chr1	148008544	148012115
chr1	148554601	148558367
chr1	149871407	149874224
chr1	149897337	149898262
chr1	150269309	150271658
chr1	150274648	150275190
chr1	150280727	150284919
chr1	150547201	150547835
chr1	150898463	150899352
chr1	151225207	151227549
chr1	151254384	151255637
chr1	151732678	151736427
chr1	153607996	153610283
chr1	153634638	153635102
chr1	153635123	153636397
chr1	153637449	153640619
chr1	153640618	153643722
chr1	153900714	153902717
chr1	153904954	153907791
chr1	153913214	153917403
chr1	153960556	153963825
chr1	154135648	154137899
chr1	154177796	154179651
chr1	154233910	154235444
chr1	154579880	154581718
chr1	154961188	154962264
chr1	155032634	155035273
chr1	155225100	155227039
chr1	155228443	155230504
chr1	155283131	155285324
chr1	155306471	155308406
chr1	155558451	155561121
chr1	155578273	155580656
chr1	155627203	155627621
chr1	155627620	155628460
chr1	155689249	155691589
chr1	155989051	155991695
chr1	156014351	156015974
chr1	156036524	156038292
chr1	156242349	156243465
chr1	156293194	156294909
chr1	156559482	156562663
chr1	156562662	156563436
chr1	156563435	156564403
chr1	156566008	156568962
chr1	156570064	156571939
chr1	156685640	156687084
chr1	156690749	156691677
chr1	156703608	156706157
chr1	156715901	156717854
chr1	156717853	156720472
chr1	156741152	156743441
chr1	156751952	156754235
chr1	156774293	156777027
chr1	159749884	159751477
chr1	160231685	160234049
chr1	161067307	161069722
chr1	162263080	162264291
chr1	162275888	162278470
chr1	162334904	162337752
chr1	162340540	162342337
chr1	165796568	165798587
chr1	165866597	165869407
chr1	165873075	165875019
chr1	165878363	165880178
chr1	166807270	166809971
chr1	166818733	166820886
chr1	166843679	166845818
chr1	169455767	169457404
chr1	171529601	171532451
chr1	171759286	171761744
chr1	171763256	171765989
chr1	171765988	171768078
chr1	172532211	172533716
chr1	173827342	173829158
chr1	173830066	173832863
chr1	178693095	178695243
chr1	178737702	178739134
chr1	178882454	178883822
chr1	178903596	178907287
chr1	179004916	179006254
chr1	179006253	179011147
chr1	179038090	179042080
chr1	179050270	179052966
chr1	179052965	179055024
chr1	179060757	179063813
chr1	179064587	179066124
chr1	179102548	179106901
chr1	179123138	179125136
chr1	180153596	180157775
chr1	180428529	180430743
chr1	182821737	182822617
chr1	182835979	182839874
chr1	182989996	182991631
chr1	183087107	183091161
chr1	183098216	183100503
chr1	183510867	183513797
chr1	183530688	183532913
chr1	183604012	183605914
chr1	184722470	184723628
chr1	184723627	184725588
chr1	185124682	185128658
chr1	185261334	185262566
chr1	185272315	185273570
chr1	186343533	186344976
chr1	193210115	193211610
chr1	200007004	200010176
chr1	200377029	200380174
chr1	200706960	200710080
chr1	200824477	200826072
chr1	201346415	201348450
chr1	201348449	201350057
chr1	201350862	201355150
chr1	201958494	201961540
chr1	202053390	202056937
chr1	202089134	202094535
chr1	202099565	202100589
chr1	202100588	202102595
chr1	202103965	202107481
chr1	202304182	202305781
chr1	203762692	203765858
chr1	203766407	203767292
chr1	203815883	203816859
chr1	203827459	203831441
chr1	203831440	203832097
chr1	204489061	204494269
chr1	204494836	204496088
chr1	204496087	204497242
chr1	204497241	204497874
chr1	204511249	204512165
chr1	204512164	204512935
chr1	205599937	205601458
chr1	205689467	205691899
chr1	205717565	205718006
chr1	205718005	205720008
chr1	207038160	207039161
chr1	207070429	207072780
chr1	207074723	207076411
chr1	207078019	207081353
chr1	207082341	207083810
chr1	207085771	207088872
chr1	212108557	212109563
chr1	212731392	212732837
chr1	213030651	213032252
chr1	215740000	215742147
chr1	217804025	217805324
chr1	218517306	218518356
chr1	226063004	226065687
chr1	226110294	226112296
chr1	226308834	226311192
chr1	226566637	226570888
chr1	228285935	228292381
chr1	228673033	228676810
chr1	228678926	228682402
chr1	229779068	229782250
chr1	229792333	229795966
chr1	229796757	229798637
chr1	233430360	233433011
chr1	234613427	234615572
chr1	235279239	235282409
chr1	235626837	235628536
chr1	236706122	236707642
chr1	236709272	236710221
chr1	241786812	241788113
chr1	244997785	244999988
chr1	245026188	245029045
chr1	246701991	246703204
chr1	247076477	247079564
chr1	247094209	247097976
chr1	247501445	247504088
chr1	247514862	247517975
chr1	247518205	247521837
chr10	5766942	5768086
chr10	32635168	32638058
chr10	95157378	95159076
chr10	103675922	103678792
chr10	115473596	115475467
chr10	134082632	134088937
chr10	1063358	1066721
chr10	3126286	3129750
chr10	3177039	3179094
chr10	5700586	5705754
chr10	5733343	5735069
chr10	5816194	5818515
chr10	6205260	6211611
chr10	6241412	6242737
chr10	12237373	12239458
chr10	12286696	12288773
chr10	18841464	18852495
chr10	22607970	22611991
chr10	27540207	27543253
chr10	28783764	28787382
chr10	29801326	29803080
chr10	43577999	43582516
chr10	43612731	43615764
chr10	51723317	51727294
chr10	62537667	62539529
chr10	65388121	65390660
chr10	75871520	75874422
chr10	77167686	77170098
chr10	80903006	80908119
chr10	80917534	80920710
chr10	80936449	80939009
chr10	80969157	80972426
chr10	80985747	80988843
chr10	81034520	81036564
chr10	93666248	93668899
chr10	94828842	94831387
chr10	95190388	95192897
chr10	95206241	95207501
chr10	95237900	95241315
chr10	99123119	99124759
chr10	100204435	100207135
chr10	102121210	102122864
chr10	103922205	103924258
chr10	104495830	104497889
chr10	105200808	105204540
chr10	115457126	115459022
chr10	115800788	115806102
chr10	120897385	120900289
chr10	121355185	121358094
chr10	121552315	121556189
chr10	129923391	129926225
chr10	134021062	134023065
chr10	134577396	134579040
chr10	135167699	135174008
chr10	135181738	135187445
chr10	180379	182459
chr10	303810	305073
chr10	858452	859727
chr10	1037981	1040551
chr10	1040550	1041384
chr10	1042027	1044898
chr10	1049479	1051693
chr10	1052120	1053959
chr10	1054875	1058825
chr10	1061129	1062501
chr10	1062637	1063359
chr10	1066720	1070264
chr10	1083663	1084481
chr10	1140109	1141833
chr10	3109403	3111960
chr10	3118365	3122739
chr10	3123652	3125584
chr10	3146212	3149433
chr10	3163646	3165592
chr10	3165591	3166590
chr10	3169924	3172407
chr10	3180129	3181766
chr10	3183798	3187051
chr10	3187112	3189188
chr10	5689597	5692019
chr10	5726310	5727305
chr10	5736961	5738658
chr10	5769872	5772379
chr10	5788980	5789830
chr10	5826373	5829043
chr10	5854355	5856141
chr10	6153605	6154884
chr10	6244095	6250213
chr10	6262293	6265905
chr10	6267233	6270261
chr10	7829292	7831125
chr10	7843674	7845122
chr10	11652515	11654327
chr10	12208688	12211823
chr10	12227823	12229700
chr10	12248351	12250912
chr10	12288805	12291576
chr10	14920401	14922426
chr10	14952614	14953691
chr10	15141122	15144491
chr10	15144609	15146049
chr10	17478216	17480873
chr10	17494185	17497148
chr10	17772542	17776169
chr10	22538825	22541226
chr10	25303695	25306360
chr10	26985878	26988743
chr10	27010530	27012093
chr10	27012092	27013125
chr10	27018728	27022065
chr10	27022064	27023039
chr10	27023038	27024018
chr10	27400982	27403121
chr10	27453543	27455538
chr10	27473365	27475683
chr10	27528235	27531464
chr10	28695996	28699553
chr10	28712622	28714858
chr10	28732678	28735726
chr10	28768612	28770171
chr10	29795151	29798027
chr10	29831284	29833342
chr10	30023605	30028765
chr10	31607177	31610148
chr10	32044694	32046376
chr10	33183954	33185273
chr10	38264303	38266201
chr10	43133323	43134756
chr10	43306034	43309764
chr10	43321605	43323448
chr10	43324444	43326214
chr10	43470274	43472570
chr10	43574600	43578000
chr10	43605965	43611239
chr10	43615763	43618832
chr10	43621542	43624929
chr10	43893305	43894498
chr10	43896189	43897267
chr10	43898080	43900308
chr10	44052095	44054299
chr10	44058954	44062690
chr10	44062689	44064112
chr10	44868058	44870175
chr10	44870174	44871999
chr10	44877297	44881187
chr10	45495606	45497405
chr10	51583583	51585137
chr10	51585341	51586116
chr10	51588327	51589962
chr10	53458525	53460073
chr10	58117497	58119011
chr10	60039417	60040916
chr10	60052609	60054221
chr10	60093338	60095906
chr10	61653896	61655205
chr10	62703454	62707048
chr10	64563506	64566605
chr10	65279883	65282013
chr10	70512556	70513319
chr10	70527966	70529837
chr10	70710383	70711939
chr10	70715758	70717053
chr10	70731488	70732385
chr10	70737518	70738367
chr10	70742224	70742713
chr10	70929733	70930653
chr10	71215811	71218192
chr10	71222813	71225200
chr10	71225199	71227174
chr10	71232772	71234518
chr10	71260375	71262760
chr10	71895826	71900042
chr10	71902934	71903930
chr10	71904632	71907340
chr10	71982339	71983345
chr10	71988677	71990913
chr10	72637293	72638951
chr10	72647262	72648651
chr10	73975690	73978345
chr10	74995337	74998184
chr10	75008511	75010938
chr10	75161783	75163384
chr10	75542136	75546010
chr10	76992887	76997244
chr10	79793460	79794513
chr10	79795341	79799282
chr10	79799281	79799996
chr10	79800162	79800638
chr10	79800637	79802396
chr10	79802524	79805882
chr10	80827516	80829470
chr10	80842528	80843733
chr10	80843732	80848818
chr10	80855093	80857341
chr10	80857340	80860158
chr10	80865949	80868207
chr10	80874985	80877966
chr10	80884085	80886888
chr10	80895716	80897370
chr10	80908118	80910892
chr10	80915938	80917535
chr10	80931031	80932943
chr10	80933717	80936450
chr10	80939008	80941843
chr10	80943519	80945654
chr10	80962042	80964832
chr10	80964831	80967339
chr10	80973908	80977333
chr10	80992521	80996007
chr10	80996573	80998548
chr10	81036563	81038099
chr10	81041207	81044480
chr10	81052378	81054994
chr10	81056887	81059278
chr10	81060115	81063007
chr10	81063006	81067553
chr10	81068732	81072892
chr10	81076779	81080103
chr10	81106851	81108898
chr10	81108897	81110231
chr10	81110230	81113989
chr10	81450681	81453266
chr10	81549185	81551969
chr10	88244544	88245465
chr10	88468574	88472346
chr10	88853570	88856121
chr10	93792556	93793820
chr10	94332485	94334285
chr10	94733743	94736934
chr10	95064396	95066380
chr10	95094270	95096012
chr10	95138343	95140165
chr10	95154162	95155879
chr10	95162488	95164147
chr10	95175611	95176958
chr10	95180278	95181485
chr10	95186811	95189033
chr10	95197329	95198390
chr10	95207947	95209137
chr10	95228225	95229194
chr10	95232432	95234211
chr10	95472613	95476327
chr10	96080372	96082753
chr10	97364825	97367798
chr10	97375061	97377427
chr10	97388356	97389858
chr10	97399719	97401183
chr10	97415476	97417045
chr10	97421286	97422513
chr10	97438556	97441534
chr10	97666779	97669303
chr10	98294925	98297102
chr10	99108060	99111334
chr10	99116447	99119080
chr10	99119079	99121221
chr10	99124758	99126836
chr10	99129113	99134142
chr10	99139613	99141335
chr10	99141334	99143025
chr10	99143024	99145927
chr10	99149850	99153317
chr10	99192490	99194338
chr10	99329263	99330986
chr10	99330985	99332915
chr10	101368589	101370343
chr10	101371099	101373356
chr10	101491144	101493104
chr10	101909099	101910458
chr10	102671788	102673697
chr10	102745844	102750153
chr10	102752439	102755585
chr10	102756620	102758445
chr10	103351859	103354220
chr10	103533876	103536661
chr10	103891787	103894593
chr10	103894592	103896706
chr10	103896705	103897991
chr10	103898163	103898929
chr10	103898928	103899867
chr10	103899929	103901814
chr10	103901813	103903417
chr10	103903461	103903964
chr10	103904175	103904867
chr10	103904866	103907221
chr10	103909109	103916626
chr10	103916625	103917514
chr10	103917768	103919575
chr10	103920354	103921384
chr10	103921383	103922206
chr10	104190767	104196288
chr10	104208525	104210841
chr10	104214016	104215345
chr10	104473287	104475305
chr10	104484867	104487133
chr10	104488546	104489964
chr10	104503234	104504689
chr10	105148830	105150751
chr10	105155861	105157671
chr10	105173892	105175092
chr10	105175610	105176894
chr10	105177335	105178794
chr10	105179483	105182300
chr10	105195174	105199454
chr10	105204539	105206144
chr10	105206143	105207785
chr10	105207784	105210137
chr10	105210136	105211283
chr10	105211282	105212659
chr10	106021124	106022631
chr10	111635518	111638139
chr10	114204707	114207623
chr10	114276950	114278070
chr10	115439246	115441071
chr10	115451271	115453029
chr10	115487034	115488514
chr10	115629703	115633208
chr10	116698769	116702172
chr10	117991455	117995574
chr10	118022410	118025522
chr10	118755681	118757282
chr10	119035121	119036716
chr10	119067872	119070439
chr10	119102388	119106456
chr10	119805148	119807685
chr10	120791025	120793079
chr10	120794812	120795981
chr10	120796500	120797986
chr10	120816960	120817687
chr10	120817686	120819823
chr10	120823775	120824445
chr10	120900288	120904542
chr10	120909688	120913024
chr10	121254367	121256572
chr10	121259521	121260838
chr10	121266604	121270092
chr10	121414546	121415386
chr10	121450034	121454220
chr10	121500677	121503072
chr10	121603485	121604710
chr10	124596205	124598581
chr10	124913398	124915421
chr10	126773952	126775456
chr10	127407481	127408871
chr10	127420215	127422060
chr10	127450110	127451134
chr10	127457242	127460674
chr10	127520927	127523053
chr10	128592444	128596359
chr10	128931533	128933294
chr10	128975437	128977492
chr10	129704243	129707501
chr10	131933782	131935982
chr10	133750998	133751876
chr10	133999424	134004141
chr10	134006730	134008684
chr10	134008683	134012788
chr10	134013731	134015002
chr10	134015001	134019050
chr10	134019154	134021063
chr10	134044959	134047981
chr10	134142120	134146774
chr10	134258514	134261685
chr10	134420437	134426299
chr10	134573602	134575047
chr10	134579510	134582743
chr10	134588143	134590188
chr10	134596632	134603609
chr10	134603608	134605061
chr10	134605060	134609197
chr10	135162499	135164645
chr10	135164644	135167700
chr10	135214461	135215889
chr10	135242536	135244562
chr11	70253413	70254991
chr11	1964894	1969579
chr11	3013709	3016901
chr11	10878735	10879621
chr11	32109981	32115111
chr11	46399486	46404999
chr11	60682891	60686414
chr11	64879523	64880938
chr11	65404244	65406232
chr11	68024245	68026407
chr11	69068201	69075256
chr11	69468046	69469219
chr11	71168060	71173565
chr11	72482093	72483684
chr11	883416	886087
chr11	898185	905099
chr11	1781488	1785923
chr11	1850306	1853367
chr11	2407101	2411305
chr11	2580388	2593506
chr11	3047015	3048401
chr11	3063777	3065478
chr11	3076273	3081228
chr11	6617864	6619734
chr11	32913842	32915998
chr11	34159642	34161506
chr11	34175215	34177316
chr11	46380248	46385531
chr11	47594562	47597152
chr11	57097520	57100020
chr11	57294660	57295379
chr11	60618424	60622219
chr11	61058477	61063737
chr11	61570979	61573106
chr11	62324037	62325066
chr11	62438040	62440806
chr11	62602929	62605105
chr11	63389076	63390768
chr11	63421491	63424307
chr11	63891194	63897894
chr11	63912185	63916509
chr11	65175062	65180158
chr11	65646745	65651297
chr11	65747060	65750016
chr11	66123984	66126191
chr11	66485447	66487121
chr11	66779636	66782431
chr11	66797005	66797823
chr11	67795212	67800269
chr11	68644209	68650449
chr11	69187296	69189887
chr11	70237202	70242287
chr11	71188390	71194232
chr11	71204678	71208467
chr11	71220862	71223072
chr11	72449127	72453009
chr11	72466171	72469125
chr11	72939719	72942386
chr11	72974029	72976079
chr11	73579900	73580767
chr11	74334103	74335902
chr11	74350386	74351899
chr11	75117914	75124162
chr11	76477383	76480965
chr11	76495759	76497516
chr11	76512295	76514161
chr11	76738451	76743503
chr11	77299420	77301608
chr11	77838665	77840673
chr11	77887510	77891328
chr11	77921715	77923871
chr11	78165607	78168154
chr11	78182344	78185129
chr11	78216926	78221876
chr11	111605896	111608990
chr11	118963673	118964674
chr11	119569457	119572880
chr11	124742968	124748217
chr11	534084	537447
chr11	692446	698103
chr11	774445	778602
chr11	804551	805816
chr11	812545	815675
chr11	815674	816832
chr11	877194	879863
chr11	886086	892753
chr11	892752	893802
chr11	893801	898186
chr11	1754043	1756645
chr11	1853366	1858121
chr11	2185928	2189870
chr11	2189869	2192270
chr11	2195481	2197600
chr11	2404435	2407102
chr11	3017168	3022354
chr11	3023498	3025476
chr11	3027785	3029557
chr11	3031250	3033465
chr11	3036198	3041748
chr11	3067218	3071701
chr11	3072061	3073802
chr11	3398036	3401482
chr11	3679200	3685080
chr11	3792721	3793660
chr11	4117480	4119692
chr11	4135873	4138741
chr11	6539283	6541368
chr11	6586861	6591735
chr11	6701927	6705210
chr11	8704734	8709061
chr11	8709060	8710059
chr11	9405824	9407335
chr11	10805914	10810848
chr11	10878073	10878736
chr11	14529549	14531825
chr11	14906947	14909181
chr11	16798922	16802235
chr11	16803367	16806030
chr11	16810339	16813291
chr11	16881085	16884477
chr11	17007429	17010344
chr11	17026597	17030355
chr11	17033816	17038834
chr11	17097101	17099822
chr11	17404204	17408432
chr11	17408431	17412960
chr11	18415722	18416970
chr11	20408604	20409812
chr11	20533206	20535792
chr11	27513619	27516523
chr11	30344391	30346430
chr11	32118932	32120295
chr11	32605093	32607039
chr11	33150196	33151641
chr11	34180287	34182817
chr11	35637445	35642872
chr11	43341268	43345045
chr11	46385530	46389958
chr11	46390323	46392429
chr11	46392428	46396966
chr11	46397089	46399187
chr11	46793921	46798373
chr11	46847038	46848511
chr11	46863860	46868427
chr11	47440982	47442869
chr11	47566776	47569368
chr11	47572730	47575021
chr11	47586435	47588659
chr11	47605141	47605998
chr11	47656266	47658399
chr11	47762020	47762990
chr11	47811201	47813210
chr11	47841915	47844830
chr11	57295378	57296928
chr11	57503936	57506456
chr11	58871850	58875632
chr11	60608828	60611600
chr11	60614375	60616705
chr11	60654137	60657503
chr11	60667804	60669706
chr11	60670947	60672527
chr11	60673207	60675417
chr11	61090833	61093503
chr11	61099736	61103765
chr11	61150246	61153238
chr11	61170158	61172650
chr11	61186889	61188169
chr11	61567276	61569213
chr11	61569212	61570980
chr11	61892189	61894401
chr11	61908068	61909503
chr11	62320338	62321900
chr11	62321899	62324038
chr11	62325995	62328428
chr11	62334995	62336631
chr11	62366355	62372675
chr11	62377956	62386774
chr11	62413156	62417199
chr11	62417198	62418751
chr11	62433320	62434071
chr11	62434070	62434745
chr11	62443972	62450589
chr11	62533101	62537598
chr11	62599288	62600623
chr11	62615910	62619221
chr11	63784750	63787101
chr11	63787813	63790328
chr11	63810786	63812810
chr11	63822332	63825344
chr11	63867869	63871688
chr11	63883175	63885976
chr11	63908800	63911923
chr11	63916508	63920130
chr11	63973065	63975369
chr11	63975368	63976336
chr11	64050754	64052675
chr11	64070982	64075268
chr11	64078468	64080784
chr11	64080783	64084118
chr11	64134539	64139720
chr11	64139719	64143171
chr11	64524875	64529506
chr11	64529505	64530986
chr11	64544826	64547888
chr11	64571340	64574538
chr11	64574537	64581676
chr11	64615381	64618039
chr11	64642645	64647454
chr11	64810525	64812627
chr11	64886465	64887665
chr11	64897190	64898824
chr11	65035766	65037927
chr11	65069442	65072101
chr11	65149472	65155430
chr11	65159883	65164031
chr11	65164030	65166307
chr11	65180770	65182067
chr11	65337747	65339231
chr11	65388656	65396082
chr11	65632848	65633742
chr11	65772317	65773351
chr11	65773397	65774360
chr11	65819483	65822456
chr11	66030035	66031301
chr11	66031864	66034026
chr11	66049101	66050859
chr11	66050858	66051706
chr11	66383766	66385148
chr11	66391516	66394356
chr11	66394355	66397226
chr11	66417575	66419512
chr11	66487257	66491214
chr11	66623374	66632440
chr11	66787967	66789639
chr11	66789638	66791509
chr11	66791887	66795379
chr11	66797822	66801572
chr11	66803785	66805954
chr11	66807836	66809079
chr11	66809078	66810379
chr11	66813987	66815048
chr11	66815047	66818249
chr11	66818248	66819423
chr11	66819592	66823224
chr11	66823223	66824558
chr11	66824557	66826806
chr11	66827180	66829993
chr11	66830426	66833149
chr11	66833148	66834763
chr11	66835198	66837559
chr11	66837665	66838203
chr11	66838202	66840959
chr11	66840958	66842010
chr11	66842009	66845112
chr11	66845111	66846078
chr11	67371836	67377080
chr11	67394235	67395410
chr11	67396124	67397238
chr11	67559058	67561097
chr11	67561096	67563787
chr11	67570465	67571861
chr11	67765846	67773935
chr11	67783954	67787362
chr11	67793803	67795213
chr11	67800268	67800953
chr11	67803974	67812953
chr11	68026406	68030821
chr11	68030820	68032209
chr11	68038132	68041353
chr11	68217860	68219633
chr11	68283847	68285802
chr11	68454828	68456321
chr11	68456320	68458715
chr11	69065356	69068202
chr11	69197843	69200136
chr11	69454933	69457222
chr11	69457338	69461414
chr11	69461413	69463782
chr11	69465541	69466162
chr11	69469218	69471104
chr11	69471226	69473756
chr11	69487513	69490185
chr11	69490184	69491493
chr11	69706302	69711090
chr11	70047748	70051203
chr11	70051202	70053983
chr11	70217302	70219693
chr11	70230419	70232231
chr11	70234994	70236243
chr11	70243324	70245852
chr11	70245851	70248304
chr11	70249916	70251590
chr11	70251589	70253414
chr11	70254990	70256014
chr11	70265536	70267245
chr11	70282656	70283967
chr11	70283966	70285604
chr11	70606299	70608249
chr11	71140147	71144286
chr11	71147907	71148804
chr11	71148803	71153038
chr11	71158729	71162308
chr11	71178953	71180162
chr11	71180161	71182299
chr11	71183909	71186134
chr11	71186133	71187573
chr11	71198568	71200917
chr11	71200916	71203795
chr11	71209530	71211590
chr11	71211589	71215351
chr11	71217488	71218472
chr11	71998314	72002143
chr11	72139523	72142550
chr11	72455592	72458420
chr11	72459182	72461071
chr11	72462013	72464077
chr11	72464738	72466172
chr11	72469952	72473498
chr11	72474957	72478183
chr11	72478182	72480414
chr11	72484172	72486165
chr11	72486177	72487060
chr11	72487685	72490280
chr11	72490279	72493125
chr11	72493605	72496063
chr11	72517576	72519448
chr11	72524726	72526421
chr11	72911265	72913615
chr11	72914628	72916341
chr11	72925845	72931818
chr11	72935888	72937442
chr11	72942385	72944601
chr11	72944863	72947026
chr11	72951685	72954641
chr11	72967363	72970688
chr11	73578367	73579901
chr11	73580766	73582929
chr11	73582928	73584564
chr11	73584563	73586515
chr11	73901561	73902766
chr11	74466751	74467897
chr11	74719504	74721145
chr11	74974738	74976451
chr11	75109038	75112345
chr11	75112344	75113295
chr11	75114888	75116725
chr11	75124161	75127434
chr11	75558675	75561597
chr11	76064553	76067665
chr11	76474971	76477384
chr11	76483501	76484885
chr11	76487917	76490032
chr11	76492661	76495760
chr11	76497534	76498681
chr11	76498680	76500211
chr11	76501659	76503012
chr11	76503011	76504734
chr11	76505407	76506225
chr11	76509550	76510697
chr11	76514160	76516417
chr11	76517081	76519039
chr11	77335374	77336560
chr11	77500096	77503352
chr11	77776338	77779066
chr11	77841634	77843483
chr11	77843482	77844524
chr11	77879974	77883043
chr11	77924655	77926139
chr11	77926670	77930914
chr11	77949751	77952545
chr11	78127143	78129480
chr11	78142071	78143835
chr11	78145592	78146887
chr11	78168942	78171074
chr11	78185858	78188112
chr11	78205742	78207507
chr11	78284913	78287171
chr11	82687429	82689292
chr11	82877992	82878427
chr11	82900319	82902803
chr11	85374736	85376317
chr11	85763571	85765995
chr11	85955490	85957641
chr11	89930935	89931661
chr11	89940759	89942462
chr11	92888822	92891425
chr11	102261771	102263311
chr11	102926070	102927126
chr11	102949390	102952212
chr11	108535330	108537830
chr11	108815241	108816991
chr11	111957288	111959494
chr11	116647878	116649106
chr11	116649105	116651046
chr11	116658162	116659719
chr11	117068691	117071432
chr11	117099925	117102592
chr11	118277566	118279487
chr11	118280111	118282493
chr11	118882435	118884854
chr11	118886504	118887727
chr11	118917046	118919397
chr11	118919396	118921754
chr11	118924069	118928553
chr11	118958087	118961050
chr11	118961049	118962749
chr11	118962935	118963674
chr11	118964673	118966013
chr11	119560189	119564706
chr11	119592037	119595990
chr11	120893966	120896391
chr11	122922760	122925409
chr11	122932082	122933847
chr11	123603489	123605619
chr11	123610833	123614178
chr11	124669145	124671379
chr11	125493669	125495965
chr11	129253650	129255837
chr11	129306205	129309456
chr11	129572163	129575184
chr11	130183427	130186800
chr11	130782803	130784510
chr11	130784509	130786867
chr12	109048941	109052179
chr12	50854162	50858010
chr12	69992257	69994522
chr12	110754143	110757145
chr12	123469155	123471060
chr12	125304718	125307016
chr12	132642304	132647365
chr12	2915452	2919512
chr12	6387083	6391983
chr12	6959956	6964793
chr12	6979517	6981064
chr12	42825408	42828988
chr12	46382631	46385541
chr12	49036700	49038411
chr12	64797120	64799318
chr12	65207363	65208921
chr12	67681812	67684600
chr12	67713681	67715534
chr12	68041662	68044789
chr12	69056056	69060040
chr12	69138679	69142309
chr12	98909059	98910901
chr12	102137009	102139032
chr12	104183795	104187423
chr12	104234527	104236793
chr12	106639163	106643610
chr12	109525883	109527880
chr12	110017851	110019076
chr12	110771750	110774371
chr12	112523434	112525957
chr12	113590076	113594801
chr12	113601201	113607732
chr12	113619338	113625211
chr12	113668908	113673542
chr12	113701060	113709463
chr12	113719332	113727258
chr12	113737053	113739828
chr12	114309043	114312542
chr12	114392645	114393765
chr12	119634078	119638205
chr12	120110678	120112074
chr12	120553441	120555974
chr12	120634063	120635890
chr12	121121679	121127155
chr12	121715471	121718227
chr12	121729905	121735892
chr12	122223224	122225525
chr12	122337079	122339914
chr12	123633620	123637427
chr12	124844108	124846600
chr12	125452240	125454131
chr12	125628792	125632573
chr12	132412765	132416967
chr12	132427335	132435062
chr12	132561670	132563313
chr12	132626184	132630392
chr12	133133953	133140375
chr12	133249814	133252925
chr12	671955	676036
chr12	1025330	1027308
chr12	1035780	1037708
chr12	2904032	2905292
chr12	2905617	2907216
chr12	2907374	2909228
chr12	2909576	2911879
chr12	2911878	2913430
chr12	3418889	3421691
chr12	4768775	4770767
chr12	6444711	6447368
chr12	6448179	6450552
chr12	6491538	6494252
chr12	6497726	6499761
chr12	6641580	6645282
chr12	6645918	6646971
chr12	6663943	6666584
chr12	6670007	6671914
chr12	6672623	6675059
chr12	6675058	6675873
chr12	6675872	6677365
chr12	6772983	6775698
chr12	6786062	6788480
chr12	6967127	6969593
chr12	6975922	6979518
chr12	7074545	7076255
chr12	7076254	7077856
chr12	7085097	7086203
chr12	7090342	7092231
chr12	7119262	7121062
chr12	7124591	7126990
chr12	7340379	7343461
chr12	8394707	8397884
chr12	9095905	9097461
chr12	9216786	9220267
chr12	10858575	10860664
chr12	10874938	10876638
chr12	12983041	12985884
chr12	13246342	13249534
chr12	19592138	19593643
chr12	22845187	22847580
chr12	27906630	27908077
chr12	29301066	29303354
chr12	31239595	31243467
chr12	31254221	31256080
chr12	31256079	31258544
chr12	31471681	31473143
chr12	32894719	32897086
chr12	42550052	42551096
chr12	42842637	42844009
chr12	46309275	46310586
chr12	46363607	46365761
chr12	46751356	46752328
chr12	46764771	46766801
chr12	48235409	48236768
chr12	48236965	48239353
chr12	48243442	48246944
chr12	48258032	48260196
chr12	49035019	49036701
chr12	49057269	49058980
chr12	49073637	49076269
chr12	49229803	49232036
chr12	49235214	49237983
chr12	49432749	49434253
chr12	49523035	49524385
chr12	49524384	49525711
chr12	49662575	49663749
chr12	49668761	49669833
chr12	49966373	49969572
chr12	49980715	49983360
chr12	50006952	50008948
chr12	50015794	50019254
chr12	50859554	50860996
chr12	50866460	50868083
chr12	50872769	50875655
chr12	50877326	50879549
chr12	51158023	51160070
chr12	51443148	51445754
chr12	51448085	51451838
chr12	51661106	51664517
chr12	52211796	52215591
chr12	52471223	52476279
chr12	52537683	52542846
chr12	53398804	53400874
chr12	53405532	53406789
chr12	53406788	53408277
chr12	53432049	53433276
chr12	53435861	53437004
chr12	53437264	53439589
chr12	53439588	53440623
chr12	53440622	53443567
chr12	53670022	53672988
chr12	53697611	53699498
chr12	53699497	53702413
chr12	53839897	53843050
chr12	54652942	54654325
chr12	54675532	54678231
chr12	54746847	54749193
chr12	56123908	56130979
chr12	56211401	56212427
chr12	56215099	56216340
chr12	56216339	56217966
chr12	56221221	56222034
chr12	56439548	56441745
chr12	56497752	56499409
chr12	56581324	56584837
chr12	56627802	56632232
chr12	56661469	56666576
chr12	56681340	56684357
chr12	56693323	56695730
chr12	56822613	56825391
chr12	56871204	56872289
chr12	57058943	57060634
chr12	57069367	57074063
chr12	57074062	57076354
chr12	57105046	57106215
chr12	57107079	57112817
chr12	57612556	57616779
chr12	57624417	57626710
chr12	57626709	57628577
chr12	57628576	57630534
chr12	57630533	57634997
chr12	57823812	57825456
chr12	57886635	57891263
chr12	57891827	57893876
chr12	57903811	57906648
chr12	57906647	57908411
chr12	58122113	58123954
chr12	58139133	58140217
chr12	58140216	58141114
chr12	58157382	58161227
chr12	58163666	58166194
chr12	58166193	58167701
chr12	58192238	58193652
chr12	62795361	62797671
chr12	62996774	62998174
chr12	64384538	64386949
chr12	64430884	64431951
chr12	64800492	64803197
chr12	64829303	64831108
chr12	64839832	64841257
chr12	64841948	64843235
chr12	65217833	65220008
chr12	65276500	65278456
chr12	66522875	66525010
chr12	67662659	67664370
chr12	69089205	69091230
chr12	69100021	69101507
chr12	69200699	69203633
chr12	69940801	69943078
chr12	69986327	69988788
chr12	70635500	70637976
chr12	70740592	70742347
chr12	71997639	71999605
chr12	76423296	76424222
chr12	76424221	76426548
chr12	76436819	76438142
chr12	76476476	76477334
chr12	76477859	76478993
chr12	89745047	89749913
chr12	89847667	89849163
chr12	93806998	93808728
chr12	93832764	93837157
chr12	93908508	93910307
chr12	94695111	94696594
chr12	94734520	94736636
chr12	94775217	94777609
chr12	95876192	95878384
chr12	95906003	95906991
chr12	96257550	96258852
chr12	97302343	97304249
chr12	97323577	97325986
chr12	101676067	101677492
chr12	101696465	101699094
chr12	101705553	101707839
chr12	101721962	101724291
chr12	101746628	101747657
chr12	102090958	102092572
chr12	102131370	102134789
chr12	102143160	102144300
chr12	104154529	104157493
chr12	104194392	104197754
chr12	104229347	104232013
chr12	104345797	104346882
chr12	104349906	104353153
chr12	108091740	108094311
chr12	108104125	108106279
chr12	108106333	108108133
chr12	108913317	108915299
chr12	108915298	108916193
chr12	108923061	108924265
chr12	108947324	108948082
chr12	109040951	109042329
chr12	109534942	109536926
chr12	109993881	109995625
chr12	109997935	110000079
chr12	110003891	110005344
chr12	110024965	110030614
chr12	110030613	110033051
chr12	110718542	110719688
chr12	110719687	110721003
chr12	110760509	110762977
chr12	110763049	110765553
chr12	110779321	110782278
chr12	110788737	110789365
chr12	110792929	110796611
chr12	110811289	110812112
chr12	110812749	110813721
chr12	110814057	110817245
chr12	110839714	110841853
chr12	111058503	111060766
chr12	111091316	111094082
chr12	111163103	111164593
chr12	111179429	111181048
chr12	112335733	112339018
chr12	112346306	112348975
chr12	112457908	112459707
chr12	112537289	112540270
chr12	112846534	112848156
chr12	112935433	112937462
chr12	113594800	113596982
chr12	113608379	113614455
chr12	113614454	113619339
chr12	113657401	113660020
chr12	113682018	113685766
chr12	113686133	113688455
chr12	113731401	113733963
chr12	113733962	113736310
chr12	114251989	114255829
chr12	114344073	114346058
chr12	114364333	114367080
chr12	114367831	114370156
chr12	114386281	114388155
chr12	116377509	116381536
chr12	116472180	116473827
chr12	116514474	116515422
chr12	116539796	116540988
chr12	116602840	116603799
chr12	116677347	116679341
chr12	116701787	116702786
chr12	116714224	116717190
chr12	116864134	116865418
chr12	116872562	116875591
chr12	116970276	116972491
chr12	117351679	117353266
chr12	117353982	117355859
chr12	117362127	117364652
chr12	117384053	117384692
chr12	117443829	117444914
chr12	117467220	117468311
chr12	119609591	119612342
chr12	119615208	119616652
chr12	119617863	119618937
chr12	119618936	119619144
chr12	119620888	119621914
chr12	119621913	119622714
chr12	119623724	119626755
chr12	119629242	119631426
chr12	119631462	119632828
chr12	119639367	119642573
chr12	120562265	120563349
chr12	120564177	120565030
chr12	120567007	120568779
chr12	120571557	120575156
chr12	120589921	120592740
chr12	120592739	120596527
chr12	120600589	120601859
chr12	120611528	120612300
chr12	120615557	120616973
chr12	121138478	121140978
chr12	121441415	121443550
chr12	121669388	121673109
chr12	121687090	121689193
chr12	121695801	121697721
chr12	121710763	121713082
chr12	121718399	121720396
chr12	121726426	121728343
chr12	121773921	121775534
chr12	121783927	121787458
chr12	121836952	121839236
chr12	122064908	122068987
chr12	122070372	122073926
chr12	122073925	122075797
chr12	122161384	122164100
chr12	122184952	122187383
chr12	122187382	122190688
chr12	122197298	122202456
chr12	122220223	122222150
chr12	122226831	122228236
chr12	122693543	122696436
chr12	123471059	123474002
chr12	123475959	123483071
chr12	123487651	123490552
chr12	123510650	123513218
chr12	123556826	123559232
chr12	123983368	123986784
chr12	124015256	124019800
chr12	124112830	124115168
chr12	124244866	124248732
chr12	124803790	124806236
chr12	124809053	124811356
chr12	124814306	124817119
chr12	124833527	124835262
chr12	124838099	124840625
chr12	124840624	124842293
chr12	124852701	124861407
chr12	125260528	125265625
chr12	125297243	125302100
chr12	125317299	125319286
chr12	125429962	125433145
chr12	125438009	125443277
chr12	125449350	125452241
chr12	125455900	125457998
chr12	125460484	125463266
chr12	125469314	125474056
chr12	125573996	125576144
chr12	125576424	125578651
chr12	125588729	125590121
chr12	131354849	131355546
chr12	131355545	131358293
chr12	131358292	131360742
chr12	131363758	131366341
chr12	132195539	132197406
chr12	132409599	132412641
chr12	132417040	132419108
chr12	132419107	132420551
chr12	132420818	132423612
chr12	132519495	132521486
chr12	132622287	132622715
chr12	132622714	132625065
chr12	132625064	132626185
chr12	132630391	132637694
chr12	132637693	132642305
chr12	132647364	132650696
chr12	132650695	132654754
chr12	133142941	133147652
chr12	133225396	133227316
chr12	133255472	133257496
chr12	133296003	133297872
chr12	133300698	133302068
chr12	133303216	133304752
chr12	133583791	133587010
chr13	21330617	21333377
chr13	21347288	21349291
chr13	24738220	24740400
chr13	24820486	24824145
chr13	26787744	26789687
chr13	27999042	28001163
chr13	30079730	30081181
chr13	30096965	30099187
chr13	30160902	30163873
chr13	31735095	31737295
chr13	37633335	37634065
chr13	41369460	41370464
chr13	42611252	42615558
chr13	46038860	46041381
chr13	113342742	113346445
chr13	113360068	113366048
chr13	113406565	113410381
chr13	113488215	113494078
chr13	113734803	113742227
chr13	113815267	113821023
chr13	113883724	113885994
chr13	114244301	114247983
chr13	20172137	20177608
chr13	20179047	20181322
chr13	20193000	20196685
chr13	21276595	21282564
chr13	21342471	21344387
chr13	21349290	21351732
chr13	21362989	21364077
chr13	21393313	21394635
chr13	21430282	21431287
chr13	21759735	21762928
chr13	22142518	22144654
chr13	24737095	24738221
chr13	24743912	24746335
chr13	24765490	24767287
chr13	24789160	24792749
chr13	24798557	24800679
chr13	24852029	24854525
chr13	24881068	24883192
chr13	25027296	25029174
chr13	25897053	25898564
chr13	26795595	26798945
chr13	26825777	26829312
chr13	27831685	27832441
chr13	28006091	28007253
chr13	28007252	28009239
chr13	30077855	30079731
chr13	30081544	30083652
chr13	30084582	30086065
chr13	30086671	30090978
chr13	30090977	30092722
chr13	30099879	30101363
chr13	30101362	30103354
chr13	30103353	30104804
chr13	30104803	30107443
chr13	30118646	30119755
chr13	30142417	30145435
chr13	30157263	30158238
chr13	30163872	30167616
chr13	30167935	30170563
chr13	31206053	31208494
chr13	31215187	31216468
chr13	31737294	31739185
chr13	32893385	32894854
chr13	33862366	33864950
chr13	33903773	33907042
chr13	33919035	33921175
chr13	33922880	33923302
chr13	33923301	33925206
chr13	37392091	37393827
chr13	37530766	37532202
chr13	37570939	37575360
chr13	37578806	37581235
chr13	37610030	37611858
chr13	38935204	38936950
chr13	39276297	39277562
chr13	39311428	39312172
chr13	39441319	39442567
chr13	39454289	39454940
chr13	39460506	39463103
chr13	41361683	41366200
chr13	41367596	41369461
chr13	41374656	41375726
chr13	41380264	41381727
chr13	41697329	41700926
chr13	41889428	41891224
chr13	41920068	41921599
chr13	41935390	41938226
chr13	42493084	42494823
chr13	42621319	42623903
chr13	42720583	42721598
chr13	42893453	42895633
chr13	44452223	44455471
chr13	45491554	45495664
chr13	45528696	45529572
chr13	45827708	45829606
chr13	45869997	45871660
chr13	45871681	45874837
chr13	45898151	45903020
chr13	46540014	46541755
chr13	46701480	46703867
chr13	51482250	51485095
chr13	52027329	52029432
chr13	52595552	52598509
chr13	53424266	53427804
chr13	76179692	76181206
chr13	76207463	76211841
chr13	79935406	79937051
chr13	91999111	92001664
chr13	98887960	98892905
chr13	98963711	98968021
chr13	99090534	99092596
chr13	99095164	99097398
chr13	99097484	99101325
chr13	99101324	99103158
chr13	99103157	99104615
chr13	99110342	99112336
chr13	99173776	99176664
chr13	99886207	99889560
chr13	101325615	101328828
chr13	103260626	103264134
chr13	110652647	110654432
chr13	113349676	113351786
chr13	113351785	113357793
chr13	113384276	113387363
chr13	113419488	113422860
chr13	113461094	113466367
chr13	113505319	113507592
chr13	113526391	113528775
chr13	113530694	113536166
chr13	113546320	113550569
chr13	113619396	113622369
chr13	113744147	113752405
chr13	113752404	113753650
[truncated: 6,023 more rows]
