# Supplementary material for: Co-transcriptional R-loops are the main cause of estrogen-induced DNA damage
Source: eLife. 2016 Aug 23;5:e17548. doi: 10.7554/eLife.17548 (PMC5030092; doi:10.7554/eLife.17548)
Supplement: Figure 2—source data 2. — DOI: http://dx.doi.org/10.7554/eLife.17548.012 [file elife-17548-fig2-data2.bed]

chr1	53736616	53740778
chr1	150206683	150208856
chr1	201850767	201852339
chr1	9666203	9668544
chr1	15269334	15277082
chr1	21576953	21581969
chr1	22869381	22872232
chr1	24018481	24019803
chr1	26147602	26149833
chr1	28212606	28215796
chr1	32683350	32687858
chr1	38174543	38177354
chr1	41478446	41487042
chr1	42122649	42124574
chr1	42151967	42158080
chr1	42252805	42256218
chr1	42316924	42320750
chr1	44444283	44452113
chr1	46069982	46072638
chr1	53771904	53774960
chr1	53786923	53789738
chr1	109804169	109810358
chr1	114933609	114933939
chr1	117620240	117622266
chr1	120273706	120280167
chr1	146734673	146736669
chr1	146749379	146753403
chr1	153960124	153960557
chr1	154941462	154943655
chr1	154957678	154960208
chr1	156516000	156520971
chr1	173767331	173768865
chr1	197049505	197051438
chr1	197065983	197067965
chr1	202997313	202999140
chr1	205667659	205670422
chr1	207077265	207078020
chr1	226539936	226544708
chr1	1026202	1029759
chr1	1470693	1473020
chr1	2349594	2351768
chr1	9660293	9665614
chr1	9669206	9674429
chr1	9674428	9676958
chr1	10127060	10129879
chr1	10210173	10215465
chr1	11113122	11113758
chr1	11113757	11114708
chr1	12006956	12008464
chr1	15312958	15318044
chr1	15320029	15323407
chr1	16525323	16530292
chr1	17844924	17849427
chr1	17850453	17853778
chr1	17855161	17857933
chr1	17861837	17864700
chr1	17917730	17920754
chr1	17944062	17946182
chr1	17973993	17975857
chr1	19579512	19581355
chr1	19586843	19588659
chr1	19588658	19589640
chr1	19923113	19924684
chr1	21539007	21542770
chr1	21586444	21589591
chr1	21619618	21626283
chr1	21636793	21640318
chr1	21640317	21642695
chr1	21655493	21657337
chr1	22797541	22799555
chr1	22862285	22864252
chr1	22864251	22865917
chr1	22872834	22879264
chr1	23833571	23837396
chr1	24019802	24020517
chr1	24027755	24029196
chr1	24301661	24304749
chr1	26153529	26156444
chr1	26231768	26233743
chr1	26593105	26596086
chr1	26600947	26603789
chr1	27025102	27026306
chr1	28220933	28222699
chr1	28835028	28835154
chr1	28836934	28837823
chr1	28839225	28841403
chr1	28846906	28850005
chr1	28862828	28865055
chr1	32699581	32701379
chr1	33233563	33234485
chr1	36056630	36060620
chr1	36221671	36224951
chr1	38170215	38172271
chr1	38172270	38173882
chr1	38178909	38182990
chr1	38267581	38268845
chr1	39490013	39494290
chr1	39509007	39512409
chr1	41472342	41474725
chr1	41487041	41491219
chr1	41988099	41990508
chr1	43139606	43140465
chr1	43140872	43142563
chr1	43168463	43170295
chr1	43180309	43182081
chr1	43182856	43185869
chr1	43389437	43391043
chr1	43396531	43398147
chr1	43404221	43407295
chr1	43409484	43411448
chr1	43413014	43415421
chr1	43419550	43420872
chr1	43423611	43425000
chr1	43828182	43829331
chr1	43829330	43834145
chr1	44467630	44470404
chr1	45194233	45196324
chr1	45224240	45226657
chr1	45227490	45229229
chr1	45229228	45231990
chr1	45248503	45250885
chr1	45799355	45803433
chr1	45810063	45812297
chr1	45812296	45814280
chr1	46744797	46745413
chr1	46745412	46747839
chr1	46747838	46750152
chr1	46751165	46752478
chr1	46836590	46840354
chr1	53150372	53152702
chr1	53153507	53154314
chr1	53744320	53748350
chr1	53764585	53769374
chr1	53778657	53782335
chr1	53784516	53786804
chr1	53791133	53795827
chr1	62901317	62903694
chr1	67895297	67897011
chr1	76260429	76264086
chr1	91970407	91972827
chr1	108663580	108664890
chr1	108907991	108909977
chr1	109465308	109467283
chr1	109468616	109469982
chr1	109469981	109471714
chr1	109779291	109780281
chr1	109791494	109793671
chr1	109793670	109797687
chr1	109798270	109799735
chr1	109799734	109802890
chr1	109802964	109804170
chr1	109810357	109813855
chr1	109814281	109816571
chr1	109816570	109818282
chr1	110599261	110601901
chr1	110929033	110930611
chr1	110930610	110931852
chr1	112005304	112006345
chr1	112054206	112057554
chr1	112161199	112163108
chr1	112163107	112164611
chr1	112305478	112307126
chr1	116914476	116915120
chr1	116934135	116935035
chr1	117076236	117077879
chr1	117575278	117577738
chr1	117617458	117619390
chr1	117622265	117623432
chr1	117625270	117627125
chr1	117628480	117629491
chr1	117647199	117648709
chr1	117648782	117649911
chr1	117650854	117651796
chr1	146764291	146765969
chr1	146772226	146773610
chr1	146773609	146774616
chr1	146776336	146777364
chr1	147736626	147738602
chr1	150443190	150445218
chr1	150447830	150449654
chr1	150449653	150450846
chr1	150475317	150476586
chr1	151225207	151227549
chr1	151369670	151371123
chr1	151428738	151429992
chr1	153634638	153635102
chr1	153637449	153640619
chr1	153640618	153643722
chr1	153734438	153735968
chr1	153899097	153900715
chr1	153900714	153902717
chr1	153907790	153910404
chr1	154135648	154137899
chr1	154943654	154947711
chr1	154948777	154951153
chr1	155016099	155022081
chr1	155181283	155182887
chr1	155228443	155230504
chr1	155230503	155231577
chr1	155290567	155291538
chr1	155989051	155991695
chr1	156500067	156503836
chr1	156520970	156525014
chr1	156534485	156537578
chr1	156562662	156563436
chr1	156691676	156692593
chr1	156709838	156711165
chr1	156715901	156717854
chr1	156717853	156720472
chr1	156774293	156777027
chr1	161131274	161133142
chr1	162263080	162264291
chr1	162275888	162278470
chr1	162334904	162337752
chr1	162340540	162342337
chr1	165796568	165798587
chr1	165873075	165875019
chr1	165878363	165880178
chr1	173827342	173829158
chr1	179004916	179006254
chr1	179064587	179066124
chr1	185272315	185273570
chr1	197054276	197054933
chr1	197083230	197084840
chr1	197107338	197108992
chr1	200007004	200010176
chr1	200528574	200529884
chr1	200542434	200544727
chr1	200567259	200568652
chr1	200580646	200582821
chr1	201847967	201849571
chr1	201849570	201850768
chr1	202304182	202305781
chr1	202305780	202306430
chr1	202812364	202814277
chr1	204496087	204497242
chr1	204511249	204512165
chr1	204512164	204512935
chr1	205493410	205495527
chr1	205671054	205672705
chr1	205672704	205673727
chr1	205702962	205706772
chr1	205712222	205714159
chr1	205717565	205718006
chr1	205718005	205720008
chr1	206672639	206674410
chr1	207038160	207039161
chr1	207046412	207047144
chr1	207070429	207072780
chr1	207074723	207076411
chr1	207078019	207081353
chr1	207081352	207081955
chr1	207082341	207083810
chr1	207085771	207088872
chr1	229796757	229798637
chr1	247094209	247097976
chr10	5766942	5768086
chr10	5700586	5705754
chr10	6191918	6194044
chr10	32554225	32555571
chr10	43577999	43582516
chr10	43612731	43615764
chr10	62537667	62539529
chr10	103922205	103924258
chr10	104495830	104497889
chr10	105200808	105204540
chr10	115800788	115806102
chr10	129923391	129926225
chr10	1040550	1041384
chr10	1062637	1063359
chr10	1066720	1070264
chr10	5480452	5483927
chr10	12169889	12172560
chr10	14929650	14931787
chr10	14952614	14953691
chr10	17478216	17480873
chr10	17494185	17497148
chr10	19523279	19524632
chr10	27010530	27012093
chr10	27012092	27013125
chr10	27022064	27023039
chr10	27453543	27455538
chr10	27473365	27475683
chr10	30023605	30028765
chr10	43574600	43578000
chr10	43605965	43611239
chr10	43615763	43618832
chr10	43621542	43624929
chr10	43885598	43886100
chr10	44052095	44054299
chr10	44062689	44064112
chr10	44868058	44870175
chr10	44870174	44871999
chr10	44877297	44881187
chr10	58117497	58119011
chr10	62556086	62558538
chr10	62703454	62707048
chr10	70715758	70717053
chr10	70731488	70732385
chr10	70737518	70738367
chr10	70742224	70742713
chr10	71895826	71900042
chr10	71902934	71903930
chr10	74995337	74998184
chr10	76107982	76109075
chr10	79539212	79540591
chr10	79540590	79542077
chr10	79802524	79805882
chr10	81106851	81108898
chr10	81110230	81113989
chr10	92665734	92666826
chr10	95277445	95279317
chr10	99108060	99111334
chr10	99116447	99119080
chr10	99119079	99121221
chr10	99124758	99126836
chr10	99143024	99145927
chr10	101368589	101370343
chr10	101909099	101910458
chr10	102745844	102750153
chr10	102752439	102755585
chr10	103328765	103332724
chr10	103891787	103894593
chr10	103894592	103896706
chr10	103896705	103897991
chr10	103898163	103898929
chr10	103898928	103899867
chr10	103899929	103901814
chr10	103901813	103903417
chr10	103903461	103903964
chr10	103904175	103904867
chr10	103904866	103907221
chr10	103909109	103916626
chr10	103916625	103917514
chr10	103917768	103919575
chr10	103920354	103921384
chr10	103921383	103922206
chr10	104215344	104217391
chr10	104407457	104409598
chr10	104473287	104475305
chr10	104484867	104487133
chr10	104488546	104489964
chr10	104492409	104495831
chr10	104503234	104504689
chr10	105204539	105206144
chr10	105206143	105207785
chr10	105207784	105210137
chr10	105210136	105211283
chr10	105211282	105212659
chr10	115439246	115441071
chr10	117991455	117995574
chr10	118022410	118025522
chr10	120909688	120913024
chr10	123732084	123733957
chr10	126826272	126827909
chr10	129900305	129902437
chr11	68024245	68026407
chr11	69068201	69075256
chr11	69468046	69469219
chr11	72482093	72483684
chr11	118881284	118882436
chr11	1850306	1853367
chr11	8730057	8732917
chr11	34159642	34161506
chr11	46808966	46810590
chr11	47200867	47203043
chr11	57294660	57295379
chr11	61109699	61112705
chr11	61570979	61573106
chr11	61896245	61901681
chr11	61914890	61916594
chr11	62324037	62325066
chr11	62340423	62341596
chr11	62602929	62605105
chr11	65076293	65078938
chr11	65633978	65634459
chr11	66797005	66797823
chr11	67812952	67818215
chr11	69187296	69189887
chr11	71758672	71762510
chr11	74334103	74335902
chr11	74350386	74351899
chr11	75283793	75284743
chr11	76477383	76480965
chr11	76495759	76497516
chr11	76512295	76514161
chr11	77838665	77840673
chr11	77921715	77923871
chr11	78165607	78168154
chr11	85376316	85377570
chr11	118963673	118964674
chr11	122929095	122930085
chr11	124615433	124617335
chr11	815674	816832
chr11	1754043	1756645
chr11	1765334	1766964
chr11	1777667	1781094
chr11	1853366	1858121
chr11	1974355	1976204
chr11	1976203	1978631
chr11	2185928	2189870
chr11	2195481	2197600
chr11	2404435	2407102
chr11	2411304	2415525
chr11	2956856	2958724
chr11	3792721	3793660
chr11	4115325	4117481
chr11	4117480	4119692
chr11	4135873	4138741
chr11	8709060	8710059
chr11	8732916	8736354
chr11	9405824	9407335
chr11	20408604	20409812
chr11	45948046	45950307
chr11	46390323	46392429
chr11	46753228	46756424
chr11	46762644	46765231
chr11	46793921	46798373
chr11	46802021	46803196
chr11	46803195	46804044
chr11	46804043	46805560
chr11	46812423	46813327
chr11	46847038	46848511
chr11	46863860	46868427
chr11	46869145	46871388
chr11	47440982	47442869
chr11	47443425	47446218
chr11	47586435	47588659
chr11	57292239	57293927
chr11	60608828	60611600
chr11	61565393	61567277
chr11	61567276	61569213
chr11	61569212	61570980
chr11	61573105	61575013
chr11	61575429	61577555
chr11	61892189	61894401
chr11	61904944	61908069
chr11	61908068	61909503
chr11	61909502	61910847
chr11	61911919	61913689
chr11	61913688	61914891
chr11	61917012	61921721
chr11	62320338	62321900
chr11	62321899	62324038
chr11	62472574	62473312
chr11	62615910	62619221
chr11	62645181	62647354
chr11	62647353	62647799
chr11	63492404	63494727
chr11	64810525	64812627
chr11	64843542	64846050
chr11	64871925	64872480
chr11	64878646	64879524
chr11	64881679	64882817
chr11	65035766	65037927
chr11	65064100	65067942
chr11	65069442	65072101
chr11	65074088	65076294
chr11	65078937	65081170
chr11	65337747	65339231
chr11	65487380	65490177
chr11	65632333	65632849
chr11	65632848	65633742
chr11	65633741	65633979
chr11	65643648	65645117
chr11	65645116	65646746
chr11	65773397	65774360
chr11	66047725	66049102
chr11	66126190	66126615
chr11	66126614	66127550
chr11	66241352	66242639
chr11	66383766	66385148
chr11	66391516	66394356
chr11	66394355	66397226
chr11	66450017	66451900
chr11	66787967	66789639
chr11	66789638	66791509
chr11	66824557	66826806
chr11	67179768	67184185
chr11	67394235	67395410
chr11	67396124	67397238
chr11	67559058	67561097
chr11	67561096	67563787
chr11	67783954	67787362
chr11	67800952	67802331
chr11	67803974	67812953
chr11	67818214	67820003
chr11	68026406	68030821
chr11	68100812	68103079
chr11	68507020	68511736
chr11	68512528	68513470
chr11	68659340	68660464
chr11	68660463	68661609
chr11	68858832	68859560
chr11	69065356	69068202
chr11	69197843	69200136
chr11	69461413	69463782
chr11	69463781	69464313
chr11	69464678	69465542
chr11	69465541	69466162
chr11	69466161	69467778
chr11	69469218	69471104
chr11	69706302	69711090
chr11	70245851	70248304
chr11	71140147	71144286
chr11	71147907	71148804
chr11	71158729	71162308
chr11	71209530	71211590
chr11	72474957	72478183
chr11	72478182	72480414
chr11	72480783	72482094
chr11	72486177	72487060
chr11	72487685	72490280
chr11	72490279	72493125
chr11	72493605	72496063
chr11	72517576	72519448
chr11	72524726	72526421
chr11	72543693	72544399
chr11	73028467	73032172
chr11	73115538	73117486
chr11	73901561	73902766
chr11	73964143	73966892
chr11	74477871	74480306
chr11	74558324	74562384
chr11	74564080	74565414
chr11	75109038	75112345
chr11	75112344	75113295
chr11	75113294	75113396
chr11	75113395	75114013
chr11	75114012	75114450
chr11	76474971	76477384
chr11	76483501	76484885
chr11	76487917	76490032
chr11	76492661	76495760
chr11	76497534	76498681
chr11	76498680	76500211
chr11	76501659	76503012
chr11	76503011	76504734
chr11	76505407	76506225
chr11	76509550	76510697
chr11	76514160	76516417
chr11	76517081	76519039
chr11	77321095	77322280
chr11	77841634	77843483
chr11	77843482	77844524
chr11	82877992	82878427
chr11	92888822	92891425
chr11	117392273	117393703
chr11	118854565	118857378
chr11	118886504	118887727
chr11	118924069	118928553
chr11	118958087	118961050
chr11	118961049	118962749
chr11	118962935	118963674
chr11	118964673	118966013
chr11	119205762	119209084
chr11	119541524	119545172
chr11	119545171	119548927
chr11	122922760	122925409
chr11	122932082	122933847
chr11	124619660	124622998
chr11	125493669	125495965
chr12	6943616	6952834
chr12	2965178	2967423
chr12	6618105	6620155
chr12	6959956	6964793
chr12	31258543	31261661
chr12	49036700	49038411
chr12	49724589	49725868
chr12	54672569	54674211
chr12	62996155	62996775
chr12	64797120	64799318
chr12	69091229	69092675
chr12	69138679	69142309
chr12	104183795	104187423
chr12	104234527	104236793
chr12	113590076	113594801
chr12	113737053	113739828
chr12	119634078	119638205
chr12	120241123	120243465
chr12	121436373	121438393
chr12	124844108	124846600
chr12	133249814	133252925
chr12	2907374	2909228
chr12	2967422	2970773
chr12	2973255	2977998
chr12	6448179	6450552
chr12	6609885	6613711
chr12	6620154	6624192
chr12	6638393	6639884
chr12	6645918	6646971
chr12	6675872	6677365
chr12	6875082	6876520
chr12	6953849	6956174
chr12	6956173	6959025
chr12	6972059	6975923
chr12	7065429	7068083
chr12	7085097	7086203
chr12	7086202	7086787
chr12	7086786	7087794
chr12	7090342	7092231
chr12	9575586	9582452
chr12	10857112	10858576
chr12	10858575	10860664
chr12	31239595	31243467
chr12	31256079	31258544
chr12	46606464	46607016
chr12	46766800	46768466
chr12	48542759	48543850
chr12	49035019	49036701
chr12	49073637	49076269
chr12	49232035	49233414
chr12	49320498	49321540
chr12	49321539	49323280
chr12	49523035	49524385
chr12	49524384	49525711
chr12	49667667	49668275
chr12	49717654	49720281
chr12	49721905	49723252
chr12	49726550	49728286
chr12	50021216	50023082
chr12	50023472	50024751
chr12	50030652	50031922
chr12	50364990	50375258
chr12	50375257	50377030
chr12	50377029	50378540
chr12	50393077	50395232
chr12	50404812	50407644
chr12	50418674	50419819
chr12	50859554	50860996
chr12	51448085	51451838
chr12	51758778	51760255
chr12	51762412	51764493
chr12	53398804	53400874
chr12	53421563	53422085
chr12	53439588	53440623
chr12	53667552	53669837
chr12	53670022	53672988
chr12	53684581	53688132
chr12	53696076	53697612
chr12	53697611	53699498
chr12	53847186	53848186
chr12	53855875	53857246
chr12	53860248	53861854
chr12	53882240	53883479
chr12	53894682	53897086
chr12	53897085	53898560
chr12	53898559	53900609
chr12	54652942	54654325
chr12	54681256	54683337
chr12	56211401	56212427
chr12	56497752	56499409
chr12	56510781	56510914
chr12	56532821	56535086
chr12	56800767	56802602
chr12	56807026	56808091
chr12	56822613	56825391
chr12	56869032	56871205
chr12	56871204	56872289
chr12	57074062	57076354
chr12	57480117	57484062
chr12	57484061	57486199
chr12	58018072	58020743
chr12	58139024	58139134
chr12	58156156	58157383
chr12	58157382	58161227
chr12	58166193	58167701
chr12	58349816	58352695
chr12	69089205	69091230
chr12	69092674	69094648
chr12	69100021	69101507
chr12	69129291	69131428
chr12	69765265	69766153
chr12	69768110	69770380
chr12	69776453	69778314
chr12	76476476	76477334
chr12	76477859	76478993
chr12	94777824	94779626
chr12	96257550	96258852
chr12	98933426	98935679
chr12	98945019	98946799
chr12	100980751	100981969
chr12	101696465	101699094
chr12	102143160	102144300
chr12	102597732	102598476
chr12	104154529	104157493
chr12	104194392	104197754
chr12	104323384	104325587
chr12	108106333	108108133
chr12	109534942	109536926
chr12	109603019	109605275
chr12	109993881	109995625
chr12	109995624	109996229
chr12	109997935	110000079
chr12	110811289	110812112
chr12	110812749	110813721
chr12	113731401	113733963
chr12	113733962	113736310
chr12	116377509	116381536
chr12	116714224	116717190
chr12	116872562	116875591
chr12	116970276	116972491
chr12	117413695	117416416
chr12	118473265	118477007
chr12	118839373	118840333
chr12	119609591	119612342
chr12	119615208	119616652
chr12	119616791	119617864
chr12	119617863	119618937
chr12	119621913	119622714
chr12	119623724	119626755
chr12	119629242	119631426
chr12	119631462	119632828
chr12	119639367	119642573
chr12	120134008	120136075
chr12	120149852	120152102
chr12	120246660	120249460
chr12	120564177	120565030
chr12	121430991	121436374
chr12	121673171	121674193
chr12	121687090	121689193
chr12	121695801	121697721
chr12	122064908	122068987
chr12	122070372	122073926
chr12	122073925	122075797
chr12	122184952	122187383
chr12	122187382	122190688
chr12	122354451	122355603
chr12	123063960	123068889
chr12	124112830	124115168
chr12	124846599	124849755
chr12	124866369	124868323
chr12	124868322	124869946
chr12	125438009	125443277
chr12	132417040	132419108
chr12	132435061	132437220
chr12	133194465	133200678
chr12	133209705	133214656
chr12	133214655	133217128
chr12	133219228	133221872
chr12	133225396	133227316
chr12	133227315	133229527
chr12	133239681	133242174
chr12	133255472	133257496
chr12	133258678	133262439
chr13	24820486	24824145
chr13	30079730	30081181
chr13	30160902	30163873
chr13	45907412	45909821
chr13	21727766	21729535
chr13	24798557	24800679
chr13	24881068	24883192
chr13	25897053	25898564
chr13	27831685	27832441
chr13	30077855	30079731
chr13	30084582	30086065
chr13	30086671	30090978
chr13	30090977	30092722
chr13	30142417	30145435
chr13	30153192	30154889
chr13	30157263	30158238
chr13	30163872	30167616
chr13	30167935	30170563
chr13	31035438	31035897
chr13	31040812	31041386
chr13	32893385	32894854
chr13	32923747	32926616
chr13	32927829	32928948
chr13	33922880	33923302
chr13	33923301	33925206
chr13	34423243	34423729
chr13	34427243	34430557
chr13	44379280	44379989
chr13	45491554	45495664
chr13	45898151	45903020
chr13	45904464	45905431
chr13	45905984	45907358
chr13	45909820	45910883
chr13	45910882	45911549
chr13	50631616	50633441
chr13	51482250	51485095
chr13	60338449	60342272
chr13	73329753	73333017
chr13	91999111	92001664
chr14	55424580	55427686
chr14	64698962	64700529
chr14	81673592	81674915
chr14	91716244	91718266
chr14	93435236	93439937
chr14	93484958	93487459
chr14	93501813	93503819
chr14	93535218	93536351
chr14	100597196	100598579
chr14	104005413	104006973
chr14	104169297	104171060
chr14	105479772	105480942
chr14	105966799	105972087
chr14	23392303	23394303
chr14	23397394	23399375
chr14	23486973	23491434
chr14	23524463	23527123
chr14	24644008	24646310
chr14	31045810	31047498
chr14	31079174	31079988
chr14	31090453	31091634
chr14	34910603	34912086
chr14	35341505	35343135
chr14	39642836	39645893
chr14	39647056	39648469
chr14	39650958	39652258
chr14	39657234	39659263
chr14	45676207	45677845
chr14	45681090	45682746
chr14	45682745	45685223
chr14	45688992	45690677
chr14	45712340	45715313
chr14	54863415	54866266
chr14	54879099	54880031
chr14	54884125	54885185
chr14	54887376	54888597
chr14	55604051	55605614
chr14	55649703	55650360
chr14	55651633	55654436
chr14	58876137	58877196
chr14	59893698	59895835
chr14	60595075	60596464
chr14	64908858	64909676
chr14	64917156	64920819
chr14	64976814	64977688
chr14	65218367	65220050
chr14	65221998	65223373
chr14	65537313	65540011
chr14	67126998	67129856
chr14	67833326	67835186
chr14	67997173	68001548
chr14	68010858	68012007
chr14	68039144	68040371
chr14	68143990	68145422
chr14	68160298	68162271
chr14	69379083	69382167
chr14	69842576	69843649
chr14	69847203	69848954
chr14	69851458	69853041
chr14	69867342	69868579
chr14	73524792	73525927
chr14	73582237	73583307
chr14	73594782	73596831
chr14	74331424	74332469
chr14	74589985	74591872
chr14	75307838	75308628
chr14	75379913	75382146
chr14	75490870	75492149
chr14	76620766	76621687
chr14	77244914	77247043
chr14	77923208	77925238
chr14	80963209	80965275
chr14	90722746	90723641
chr14	91718265	91720363
chr14	91720362	91721914
chr14	91723194	91724537
chr14	91883130	91886036
chr14	93381805	93384751
chr14	93384750	93388142
chr14	93389041	93391214
chr14	93391213	93393197
chr14	93395245	93396849
chr14	93405390	93408131
chr14	93410902	93414005
chr14	93426549	93428089
chr14	93429541	93431185
chr14	93439936	93442044
chr14	93442043	93444524
chr14	93444889	93446079
chr14	93457784	93459038
chr14	93459037	93460096
chr14	93460095	93461442
chr14	93461441	93462188
chr14	93462187	93463395
chr14	93472732	93475178
chr14	93475177	93477077
chr14	93477076	93479066
chr14	93479161	93480114
chr14	93493991	93495384
chr14	93496305	93498212
chr14	93499072	93499840
chr14	93500212	93501814
chr14	93504780	93507161
chr14	93510427	93512739
chr14	93536350	93537910
chr14	93539411	93540632
chr14	93540631	93541331
chr14	93541330	93545545
chr14	93556285	93559107
chr14	93689422	93691103
chr14	94511822	94513315
chr14	95624153	95627176
chr14	97262727	97265064
chr14	97282377	97283919
chr14	97315019	97317125
chr14	100572373	100575775
chr14	100579171	100579951
chr14	100583577	100585717
chr14	100586274	100588929
chr14	100589342	100591129
chr14	100591128	100592555
chr14	100593085	100595521
chr14	100595520	100596248
chr14	100599687	100602101
chr14	100602100	100603410
chr14	100603409	100604728
chr14	102553661	102557142
chr14	103221173	103224503
chr14	104002623	104003326
chr14	104016699	104020361
chr14	104153882	104157003
chr14	104159587	104160325
chr14	104161117	104163493
chr14	105273642	105276528
chr14	105453544	105455414
chr14	105462149	105463776
chr14	105478650	105479773
chr14	105488310	105489074
chr14	105960181	105963981
chr14	105963980	105966800
chr15	90175874	90178408
chr15	49921647	49922084
chr15	52018318	52019482
chr15	63651711	63654261
chr15	63667416	63669191
chr15	66796856	66798806
chr15	71417056	71419316
chr15	71447763	71451073
chr15	71646326	71648835
chr15	74038292	74041168
chr15	75117544	75121422
chr15	75201183	75202989
chr15	80461198	80464828
chr15	89177826	89179988
chr15	89865866	89867442
chr15	91501996	91506194
chr15	32933616	32936595
chr15	38855996	38858140
chr15	39879622	39882638
chr15	39882637	39884146
chr15	40672079	40675785
chr15	40676179	40678538
chr15	40946374	40949146
chr15	41028563	41031520
chr15	41672884	41679571
chr15	43618007	43620614
chr15	44091777	44092645
chr15	45360914	45364219
chr15	50651310	50652756
chr15	50758993	50760076
chr15	50846907	50848083
chr15	50877881	50878694
chr15	51194831	51196483
chr15	52020043	52020775
chr15	52408164	52408800
chr15	52559942	52560809
chr15	59416022	59417149
chr15	59428843	59431066
chr15	59443066	59445315
chr15	63130779	63132679
chr15	63134086	63138247
chr15	63359023	63360192
chr15	63360191	63361880
chr15	63363861	63365908
chr15	63613541	63614702
chr15	63615279	63617008
chr15	63620506	63621842
chr15	63625045	63626963
chr15	63630738	63631773
chr15	63643310	63644918
chr15	63655273	63655708
chr15	63659024	63660726
chr15	63660725	63662350
chr15	63685044	63688768
chr15	64444849	64445489
chr15	64647438	64649965
chr15	65101157	65103540
chr15	65103539	65107288
chr15	65111152	65117514
chr15	65130756	65135127
chr15	66644292	66646863
chr15	66646862	66649189
chr15	68485546	68487081
chr15	68487080	68488259
chr15	68498874	68500968
chr15	69722458	69724039
chr15	69747026	69749589
chr15	70342608	70344626
chr15	70377949	70379377
chr15	71371799	71375226
chr15	71411469	71414904
chr15	71421437	71424217
chr15	71428369	71431266
chr15	71527155	71530528
chr15	72487947	72493575
chr15	74033569	74036380
chr15	75104718	75107156
chr15	75108172	75111801
chr15	75111800	75115566
chr15	75193681	75194776
chr15	75194775	75196231
chr15	75244073	75246453
chr15	75359290	75362393
chr15	76233919	76234714
chr15	78890577	78892862
chr15	78898349	78901763
chr15	89163529	89165103
chr15	89165298	89167251
chr15	89809889	89812268
chr15	89838073	89841576
chr15	89844454	89847019
chr15	89855482	89856928
chr15	89862254	89862956
chr15	90118509	90122898
chr15	90129336	90131927
chr15	90168240	90169343
chr15	90174049	90175578
chr15	90182981	90185783
chr15	90375140	90380066
chr15	91499725	91501553
chr15	91516128	91518815
chr15	91526279	91528684
chr15	91533890	91536821
chr15	99206328	99207371
chr15	99207370	99209105
chr15	99246211	99248214
chr15	99275001	99276783
chr15	99287325	99289517
chr15	99359372	99362010
chr15	99394825	99396815
chr15	99413372	99415237
chr15	99488456	99490386
chr16	2489720	2490658
chr16	3013511	3016012
chr16	11927046	11929848
chr16	28572355	28574067
chr16	30015200	30016057
chr16	89652145	89656066
chr16	406311	412387
chr16	606146	608768
chr16	1343487	1347224
chr16	1421577	1425616
chr16	1553828	1557340
chr16	2014039	2016169
chr16	2325820	2327309
chr16	2472734	2476315
chr16	2506149	2507317
chr16	3766684	3769174
chr16	15809332	15813324
chr16	19709871	19711918
chr16	23526628	23528979
chr16	28294480	28296483
chr16	29834614	29837166
chr16	30211826	30218976
chr16	68398559	68405112
chr16	70237195	70240817
chr16	70287103	70288064
chr16	81067974	81068419
chr16	85342329	85347120
chr16	85489362	85491926
chr16	85505936	85510950
chr16	85524056	85526017
chr16	85703377	85706186
chr16	87867286	87870557
chr16	87883573	87885214
chr16	88784817	88785661
chr16	88931786	88934081
chr16	89635158	89639850
chr16	791410	794901
chr16	1215577	1218113
chr16	1336407	1340624
chr16	1348983	1350143
chr16	1425615	1426761
chr16	1550947	1553284
chr16	1559634	1560634
chr16	1562989	1565026
chr16	1757165	1759855
chr16	2008528	2009127
chr16	2013696	2014040
chr16	2016168	2016872
chr16	2204176	2205382
chr16	2486942	2489721
chr16	2502898	2506150
chr16	2507316	2508674
chr16	2528021	2532015
chr16	2998888	3002602
chr16	3002601	3013512
chr16	3016011	3022405
chr16	3741712	3745253
chr16	3755045	3760557
chr16	4026967	4029678
chr16	4034542	4037726
chr16	4158134	4161158
chr16	4164376	4167354
chr16	4309673	4313244
chr16	4313243	4316578
chr16	4317572	4321612
chr16	5136044	5138740
chr16	8947253	8948006
chr16	8948005	8950304
chr16	11436107	11440213
chr16	11442118	11444639
chr16	11929847	11930597
chr16	11930596	11931700
chr16	11931699	11933539
chr16	15122643	15124101
chr16	15749444	15752421
chr16	15765054	15772210
chr16	15813323	15816518
chr16	15820540	15823163
chr16	18799354	18802955
chr16	18804311	18806236
chr16	18809728	18811459
chr16	19706635	19709582
chr16	20816954	20819019
chr16	20857137	20859069
chr16	20913476	20915595
chr16	21312060	21314197
chr16	21518862	21521914
chr16	22309509	22312915
chr16	22334511	22336073
chr16	22338992	22340490
chr16	22351630	22353613
chr16	22357834	22359159
chr16	23079079	23079941
chr16	23158270	23161534
chr16	23383509	23389146
chr16	23698336	23700381
chr16	27910156	27912362
chr16	28842399	28843402
chr16	28843401	28843969
chr16	29610735	29614327
chr16	29803089	29805107
chr16	29810127	29811795
chr16	29811794	29813013
chr16	29813193	29813691
chr16	29813690	29814558
chr16	29814557	29815644
chr16	29837306	29838788
chr16	30005418	30008236
chr16	30008778	30009776
chr16	30013183	30015201
chr16	30016056	30017061
chr16	30017060	30021096
chr16	30395033	30397647
chr16	30417667	30423524
chr16	30425871	30428649
chr16	30433362	30435353
chr16	30436076	30438991
chr16	30438990	30440362
chr16	30593201	30595499
chr16	30595498	30598372
chr16	30614201	30617294
chr16	30618954	30620887
chr16	30647516	30649559
chr16	30984590	30985689
chr16	31096991	31098199
chr16	31098198	31098771
chr16	31194029	31194504
chr16	31886232	31888557
chr16	31888556	31890098
chr16	50337180	50341555
chr16	56379177	56385758
chr16	56389264	56392136
chr16	56413313	56415421
chr16	56417160	56420269
chr16	56433769	56435255
chr16	56875933	56877837
chr16	58429220	58433964
chr16	58537089	58539298
chr16	66751886	66753245
chr16	66973371	66974753
chr16	66975528	66976852
chr16	67243084	67244088
chr16	67266503	67268429
chr16	67459058	67462638
chr16	67634819	67638958
chr16	67666943	67670074
chr16	67755964	67758544
chr16	68112361	68114404
chr16	68114403	68116537
chr16	68392315	68394775
chr16	68395198	68398560
chr16	69137822	69139496
chr16	69164565	69164769
chr16	69203399	69205966
chr16	69365150	69366285
chr16	69772044	69774264
chr16	70191871	70192403
chr16	70284888	70286426
chr16	70556542	70558371
chr16	70815141	70816814
chr16	71682254	71683663
chr16	74343316	74345828
chr16	74695950	74697443
chr16	75205686	75206177
chr16	75661794	75662745
chr16	81007296	81008693
chr16	81022436	81024514
chr16	81037964	81043004
chr16	81043372	81044269
chr16	81046920	81048162
chr16	81050057	81050913
chr16	81056432	81058300
chr16	81068418	81070700
chr16	82180218	82182107
chr16	84741705	84742521
chr16	84742520	84744227
chr16	85316009	85318957
chr16	85318956	85323530
chr16	85335958	85339770
chr16	85339769	85341530
chr16	85484773	85486787
chr16	85487350	85489363
chr16	85491925	85492796
chr16	85492795	85495192
chr16	85495191	85495286
chr16	85495285	85497791
chr16	85497790	85499329
chr16	85499328	85501820
chr16	85501819	85503754
chr16	85503753	85504595
chr16	85511836	85515040
chr16	85515039	85516242
chr16	85516685	85518086
chr16	85522374	85524057
chr16	85526030	85526904
chr16	85526903	85530035
chr16	85535550	85537505
chr16	85537504	85538297
chr16	85542475	85547210
chr16	85558254	85560324
chr16	85563028	85566359
chr16	85566358	85567604
chr16	85567603	85571182
chr16	85636073	85638164
chr16	85707515	85709719
chr16	85713025	85714051
chr16	87728369	87729945
chr16	87729944	87730724
chr16	87730723	87731385
chr16	87740686	87741874
chr16	87835343	87837131
chr16	87837493	87840745
chr16	87852828	87855612
chr16	87856082	87858440
chr16	87858439	87859409
chr16	87859408	87864123
chr16	87864122	87864824
chr16	87864823	87865750
chr16	87865749	87867193
chr16	87870556	87870972
chr16	87870971	87873734
chr16	87873733	87874746
chr16	87874827	87879372
chr16	87879901	87882957
chr16	87885213	87888031
chr16	87888030	87892448
chr16	87892447	87893222
chr16	87893221	87893555
chr16	87893554	87894583
chr16	87894582	87898385
chr16	88711548	88715015
chr16	88925709	88927569
chr16	88940601	88941866
chr16	88991853	88992557
chr16	88992556	88993181
chr16	89260822	89263408
chr16	89278102	89281484
chr16	89358922	89360672
chr16	89518342	89519865
chr16	89625385	89626752
chr16	89659765	89667634
chr17	80737063	80742553
chr17	654485	656213
chr17	2227192	2229488
chr17	4583999	4588219
chr17	7207691	7210495
chr17	37351996	37357165
chr17	55442459	55444698
chr17	72744511	72747252
chr17	73265499	73269583
chr17	80475897	80479006
chr17	1671030	1673859
chr17	1867593	1870648
chr17	4438771	4440835
chr17	5356332	5358731
chr17	5388714	5390397
chr17	6355536	6360512
chr17	7190404	7194612
chr17	7845434	7847981
chr17	8108064	8110144
chr17	8158514	8161153
chr17	16350994	16352864
chr17	27048613	27049993
chr17	34846890	34850117
chr17	34880594	34883171
chr17	36977866	36980552
chr17	38173569	38175474
chr17	38612766	38617784
chr17	43003225	43008333
chr17	43201289	43206174
chr17	45201168	45204155
chr17	45726189	45729002
chr17	56081972	56083000
chr17	56704037	56705481
chr17	61783627	61785918
chr17	72203577	72205806
chr17	72760134	72762158
chr17	74463875	74466991
chr17	74562402	74566513
chr17	75083111	75088208
chr17	76212742	76220813
chr17	649249	650922
chr17	650921	654486
chr17	1563653	1564484
chr17	1820107	1821685
chr17	2224284	2225392
chr17	2893390	2895918
chr17	3581220	3588065
chr17	4431763	4434916
chr17	4434915	4438772
chr17	4452481	4453832
chr17	4568121	4569755
chr17	4571831	4574224
chr17	4610081	4616108
chr17	4852618	4857600
chr17	4857599	4859529
chr17	5002886	5004388
chr17	5293834	5295164
chr17	5366565	5368313
chr17	5390396	5391373
chr17	7121484	7122574
chr17	7399325	7401574
chr17	7401811	7404466
chr17	7404465	7405189
chr17	7468289	7469651
chr17	7471950	7473363
chr17	7494584	7495226
chr17	7840805	7843318
chr17	7850686	7851730
chr17	7851729	7853516
chr17	7854065	7855601
chr17	7855600	7858613
chr17	8106517	8108065
chr17	8110143	8112196
chr17	8165151	8166711
chr17	8178276	8179719
chr17	8279593	8280475
chr17	8285722	8287898
chr17	10575968	10578586
chr17	12904241	12906503
chr17	16342948	16343305
chr17	16343625	16344842
chr17	16344841	16349150
chr17	16349149	16350995
chr17	16356196	16357154
chr17	16358160	16360689
chr17	16360688	16363007
chr17	16363319	16365212
chr17	17405069	17406710
chr17	17685402	17689248
chr17	18177615	18179297
chr17	18197962	18200074
chr17	18231656	18232987
chr17	18238386	18238948
chr17	20934389	20935350
chr17	26651473	26654872
chr17	26726477	26727134
chr17	26849893	26853031
chr17	26854160	26857174
chr17	26861371	26863916
chr17	26899156	26901244
chr17	26905110	26906734
chr17	26908291	26910809
chr17	26912587	26915697
chr17	27046829	27048614
chr17	27225496	27229177
chr17	30196275	30198926
chr17	30812601	30815635
chr17	33459130	33460104
chr17	33460103	33463102
chr17	34858321	34862239
chr17	34862238	34864050
chr17	34866347	34868202
chr17	37331314	37332034
chr17	37332033	37332908
chr17	37333999	37336860
chr17	37360920	37364413
chr17	38333029	38335811
chr17	38460841	38464474
chr17	38469690	38472356
chr17	38475035	38476125
chr17	38477020	38478779
chr17	38603163	38604728
chr17	38609039	38611184
chr17	38618315	38621998
chr17	38621997	38623170
chr17	39968835	39973843
chr17	40033246	40034575
chr17	40265432	40270938
chr17	40999506	41000449
chr17	41178193	41181987
chr17	41193564	41195468
chr17	41277609	41279046
chr17	41288906	41291057
chr17	41880459	41881536
chr17	41888115	41891331
chr17	41910850	41913576
chr17	42159051	42160759
chr17	42244012	42245302
chr17	42245301	42247586
chr17	42284216	42285189
chr17	42804175	42807583
chr17	42808085	42809941
chr17	42826387	42827708
chr17	42830261	42831706
chr17	42855854	42857937
chr17	42857936	42859125
chr17	43008440	43012689
chr17	43015925	43018812
chr17	43179512	43180972
chr17	43183384	43184395
chr17	43184394	43185888
chr17	43190761	43191439
chr17	43193622	43194832
chr17	44101774	44102763
chr17	45209005	45212297
chr17	45217106	45217966
chr17	45731987	45733332
chr17	45738678	45740630
chr17	46052249	46055339
chr17	46970368	46971799
chr17	48457118	48459279
chr17	48814330	48815307
chr17	49239458	49242974
chr17	49242973	49244871
chr17	49245441	49247867
chr17	55174259	55176998
chr17	55202315	55205305
chr17	55424982	55426003
chr17	55938989	55944195
chr17	56071070	56072031
chr17	56081765	56081973
chr17	56082999	56085836
chr17	56085835	56086921
chr17	56700542	56702924
chr17	56703077	56704038
chr17	56734647	56736230
chr17	57275171	57276292
chr17	57773663	57775312
chr17	57775970	57777625
chr17	57778980	57780128
chr17	57780127	57781516
chr17	57783489	57786023
chr17	58122889	58124344
chr17	59831407	59832942
chr17	59888449	59889747
chr17	59927371	59928206
chr17	60060365	60061995
chr17	60526331	60529328
chr17	61503601	61504604
chr17	61523266	61524927
chr17	61894507	61895155
chr17	62222583	62224256
chr17	62226792	62227383
chr17	62227382	62228461
chr17	62277458	62278779
chr17	66034607	66036644
chr17	66036676	66039450
chr17	66043360	66043696
chr17	72205805	72206917
chr17	72207182	72208248
chr17	72738652	72742236
chr17	72742585	72744512
chr17	72747251	72748526
chr17	72753097	72754356
chr17	72754355	72755368
chr17	72755367	72760135
chr17	72762186	72763783
chr17	72772345	72773565
chr17	73029592	73032549
chr17	73128807	73131569
chr17	73133192	73134439
chr17	73264300	73265500
chr17	73269582	73270968
chr17	73699261	73700499
chr17	73900376	73902563
chr17	73904257	73905952
chr17	73908764	73912826
chr17	73913400	73915369
chr17	73916282	73918457
chr17	73918456	73922065
chr17	74001611	74002942
chr17	74386027	74388529
chr17	74732059	74733113
chr17	75088207	75089273
chr17	75089272	75092297
chr17	75092296	75095689
chr17	75099413	75101534
chr17	75101766	75103876
chr17	75504413	75506804
chr17	76166822	76168653
chr17	76176914	76181432
chr17	76207590	76212743
chr17	76788087	76789315
chr17	76789314	76791430
chr17	76796522	76798003
chr17	76799656	76801364
chr17	77712111	77717755
chr17	77754603	77756646
chr17	78107351	78107970
chr17	79156762	79159077
chr17	79217737	79219122
chr17	79634925	79636974
chr17	79678070	79679959
chr17	79689125	79690563
chr17	79690562	79691686
chr17	79846177	79847513
chr17	80033782	80034257
chr17	80533458	80534885
chr18	46529249	46530908
chr18	43695124	43696176
chr18	46546213	46548060
chr18	60783326	60787465
chr18	60833013	60834692
chr18	60931904	60935461
chr18	675637	677003
chr18	2596633	2598104
chr18	2614714	2615371
chr18	2806374	2807207
chr18	11994188	11997133
chr18	12326094	12327093
chr18	12343291	12344727
chr18	12437312	12439278
chr18	12994354	12996269
chr18	13033964	13035568
chr18	13052768	13054755
chr18	13100382	13101440
chr18	13109339	13110415
chr18	14097645	14099499
chr18	20532007	20535118
chr18	20566879	20568404
chr18	20810557	20812134
chr18	20878609	20881023
chr18	20886585	20888998
chr18	20893242	20894470
chr18	20900109	20901036
chr18	20901035	20901945
chr18	33685733	33688062
chr18	43687781	43693451
chr18	43693450	43695125
chr18	43696175	43697306
chr18	43697305	43698829
chr18	46473784	46474482
chr18	46498778	46503876
chr18	46517306	46518897
chr18	46520560	46522534
chr18	46526032	46529164
chr18	46537564	46539423
chr18	46539784	46541093
chr18	46542675	46545233
chr18	60794751	60796265
chr18	60801931	60804728
chr18	60808116	60810677
chr18	60812405	60813890
chr18	60836079	60837549
chr18	60877879	60879802
chr18	60883454	60886945
chr18	60924880	60926908
chr18	60961961	60963414
chr18	60976169	60976327
chr18	60976326	60978288
chr18	60984860	60986243
chr18	60986242	60988053
chr18	71829478	71832105
chr18	77137146	77139063
chr19	1440037	1442091
chr19	2751241	2753554
chr19	3405563	3408023
chr19	6422449	6425750
chr19	13237340	13239153
chr19	36961192	36963960
chr19	50199647	50202886
chr19	55965999	55969263
chr19	2421960	2428193
chr19	2439032	2441647
chr19	2457533	2463376
chr19	4437675	4440140
chr19	4510012	4522426
chr19	4650499	4654713
chr19	10271001	10273632
chr19	10531887	10537036
chr19	10763980	10765940
chr19	10944151	10944877
chr19	11252779	11255896
chr19	12777778	12779562
chr19	12926740	12929207
chr19	14235741	14238025
chr19	15578815	15583547
chr19	15661488	15664331
chr19	16629376	16630296
chr19	19724553	19728508
chr19	34880451	34885605
chr19	34929609	34931368
chr19	36550715	36553766
chr19	36582661	36585863
chr19	38812841	38818117
chr19	38878236	38881994
chr19	39435316	39438197
chr19	39615838	39617523
chr19	39648454	39650984
chr19	39925301	39928314
chr19	41269395	41271426
chr19	42367378	42369670
chr19	42383799	42386357
chr19	45857607	45859072
chr19	46021460	46024271
chr19	47872747	47875261
chr19	48640060	48644228
chr19	49969706	49975390
chr19	50181298	50187686
chr19	50412531	50414507
chr19	50544551	50545745
chr19	50887843	50891860
chr19	50916570	50921853
chr19	54672995	54674556
chr19	54703666	54706735
chr19	806743	807725
chr19	1279253	1283470
chr19	1367404	1369628
chr19	1442090	1442970
chr19	1601957	1604956
chr19	2418166	2421220
chr19	2428192	2430533
chr19	2431072	2435593
chr19	2435648	2437459
chr19	2443757	2448177
chr19	2453397	2457534
chr19	3200922	3202121
chr19	3202120	3203327
chr19	3203424	3205806
chr19	3205805	3209775
chr19	3344700	3347370
chr19	3368295	3370012
chr19	3370011	3374417
chr19	3381025	3383964
chr19	3384220	3390952
chr19	3396319	3397993
chr19	3403217	3405564
chr19	3458128	3461516
chr19	3462494	3464919
chr19	3469351	3470207
chr19	3470206	3470870
chr19	3560813	3563644
chr19	3613982	3615019
chr19	3775610	3779146
chr19	3779556	3780750
chr19	3985614	3986677
chr19	4401747	4404584
chr19	4429338	4432343
chr19	4440139	4442762
chr19	4442761	4443935
chr19	4522425	4526453
chr19	4534271	4538340
chr19	4654712	4657350
chr19	4660111	4661530
chr19	4661529	4666663
chr19	4938513	4943637
chr19	4955328	4961665
chr19	5584075	5585769
chr19	5674446	5675484
chr19	5678732	5680071
chr19	5680070	5685149
chr19	6425749	6430333
chr19	7957603	7961309
chr19	8021756	8023499
chr19	8368066	8370901
chr19	8387399	8388131
chr19	10215286	10217658
chr19	10227142	10228247
chr19	10252111	10253692
chr19	10269005	10271002
chr19	10273631	10276649
chr19	10528081	10531888
chr19	10607638	10610296
chr19	10767423	10771753
chr19	10772957	10776096
chr19	10781998	10783803
chr19	10800661	10801560
chr19	10801559	10805613
chr19	10805612	10808515
chr19	11239538	11240363
chr19	11244321	11246789
chr19	11246788	11252438
chr19	11256832	11258575
chr19	11559756	11562717
chr19	11618954	11623303
chr19	11623302	11624748
chr19	12063084	12064681
chr19	12803874	12806352
chr19	12806351	12808459
chr19	12814724	12815250
chr19	12818169	12819720
chr19	12830831	12834462
chr19	12834461	12834918
chr19	12834917	12836471
chr19	12847622	12849666
chr19	12859220	12860885
chr19	13019063	13023616
chr19	13027221	13028776
chr19	13059898	13062168
chr19	13062167	13062974
chr19	13227156	13230115
chr19	13230114	13232635
chr19	13233797	13237341
chr19	14232233	14235742
chr19	14238024	14241471
chr19	14522910	14524090
chr19	14524089	14525776
chr19	14525775	14531270
chr19	14667358	14669343
chr19	15335877	15339240
chr19	15491867	15492476
chr19	15589769	15592923
chr19	16466071	16468078
chr19	16468077	16471075
chr19	16476314	16477251
chr19	16493915	16495288
chr19	16526320	16528460
chr19	16543739	16546282
chr19	16568038	16569543
chr19	16573617	16575050
chr19	16627394	16628826
chr19	16630295	16631497
chr19	17177345	17179781
chr19	17179780	17182847
chr19	17683607	17686695
chr19	17686694	17688939
chr19	17688938	17693032
chr19	17975621	17977130
chr19	17977129	17979714
chr19	18056876	18063230
chr19	18395447	18397958
chr19	18422519	18425696
chr19	18542715	18543810
chr19	18550381	18551023
chr19	18685102	18687140
chr19	18689623	18692513
chr19	18706872	18708021
chr19	18875872	18877917
chr19	19096787	19098038
chr19	19106828	19111353
chr19	19123516	19126217
chr19	19126216	19129569
chr19	19163493	19166936
chr19	19172904	19173809
chr19	19226409	19228796
chr19	19528159	19529399
chr19	19753103	19755846
chr19	19770567	19773261
chr19	20335737	20338316
chr19	28247145	28251352
chr19	34261473	34267057
chr19	34297515	34299189
chr19	34300570	34302000
chr19	34869534	34871410
chr19	34875518	34879544
chr19	34967954	34971111
chr19	35539756	35542615
chr19	35746765	35747510
chr19	35800564	35803653
chr19	35805276	35808366
chr19	35808365	35811985
chr19	36113068	36115524
chr19	36202721	36204879
chr19	36276527	36279228
chr19	36280998	36286565
chr19	36512548	36516935
chr19	36536801	36541849
chr19	36556138	36560366
chr19	36561739	36564723
chr19	36575980	36577831
chr19	36578849	36582662
chr19	36587733	36591002
chr19	36591001	36593535
chr19	36595014	36597413
chr19	36598110	36600087
chr19	36735781	36740768
chr19	36969465	36970507
chr19	38810014	38812842
chr19	38818116	38822595
chr19	38822594	38822755
chr19	38825735	38828725
chr19	39118011	39120385
chr19	39188004	39189012
chr19	39395425	39397739
chr19	39431508	39434552
chr19	39442037	39443777
chr19	39617522	39621715
chr19	39654263	39655624
chr19	39687438	39690881
chr19	39928313	39929246
chr19	40323596	40324502
chr19	40324501	40325312
chr19	40325311	40326938
chr19	40327966	40331465
chr19	41173184	41176882
chr19	41268289	41269396
chr19	42363446	42366005
chr19	42367080	42367379
chr19	42369669	42371358
chr19	42570287	42575181
chr19	42730896	42732146
chr19	45400599	45402795
chr19	45403695	45406062
chr19	45406061	45409144
chr19	45409143	45411372
chr19	45976864	45977543
chr19	46024270	46026288
chr19	46876729	46879739
chr19	46879738	46881552
chr19	46885197	46886155
chr19	47690185	47692014
chr19	47843935	47847267
chr19	48244978	48247498
chr19	48262695	48263944
chr19	48264063	48265250
chr19	48615180	48618148
chr19	48618147	48619803
chr19	48623861	48626971
chr19	48634718	48637364
chr19	48637363	48638783
chr19	48656811	48659077
chr19	48660778	48662635
chr19	48662634	48664541
chr19	48788549	48789567
chr19	48843343	48849572
chr19	48945863	48951668
chr19	48951667	48954525
chr19	48964073	48966115
chr19	48966652	48968282
chr19	49109816	49112312
chr19	49112311	49116239
chr19	49243491	49245084
chr19	49245237	49246636
chr19	49473322	49474721
chr19	49501401	49507408
chr19	49517455	49520200
chr19	49520199	49522656
chr19	49650355	49652538
chr19	49942882	49946369
chr19	49946368	49948198
chr19	50119001	50120459
chr19	50357572	50359692
chr19	50408476	50410143
chr19	50430939	50432851
chr19	50545744	50548351
chr19	50551864	50554035
chr19	50910897	50912664
chr19	51167874	51169307
chr19	51293119	51294917
chr19	51294916	51295818
chr19	51295817	51296044
chr19	51300966	51302036
chr19	51302035	51304338
chr19	51304337	51305393
chr19	51307412	51310286
chr19	52699450	52700267
chr19	53866538	53869325
chr19	53895569	53898759
chr19	54709299	54710772
chr19	54710771	54711971
chr19	54711970	54713879
chr19	54713878	54715553
chr19	54722821	54724516
chr19	55582416	55584390
chr19	55732714	55733582
chr19	55911123	55912364
chr19	55912363	55912944
chr19	55912943	55916282
chr19	55960623	55963838
chr19	56625375	56626692
chr19	58329887	58332043
chr19	58360308	58362746
chr19	58902456	58904724
chr2	74447958	74449291
chr2	175112124	175113635
chr2	70515290	70517196
chr2	130938404	130941729
chr2	215613247	215615264
chr2	11632540	11633736
chr2	27442895	27447049
chr2	38977205	38978189
chr2	95748034	95750067
chr2	100251109	100254360
chr2	113276653	113279605
chr2	135954421	135955996
chr2	169720087	169722223
chr2	203190002	203195903
chr2	232324079	232326136
chr2	9751283	9753064
chr2	9769928	9772457
chr2	10258777	10261431
chr2	10261499	10264167
chr2	10265529	10267559
chr2	10273919	10275666
chr2	10277245	10280726
chr2	10296488	10305090
chr2	10342106	10346692
chr2	10355204	10360684
chr2	10695123	10698380
chr2	10915067	10917097
chr2	10917608	10919221
chr2	10932733	10933906
chr2	11621265	11624005
chr2	11624263	11627197
chr2	11654199	11660634
chr2	11662009	11663996
chr2	11669218	11670921
chr2	11671530	11676473
chr2	11677795	11681130
chr2	11684109	11686461
chr2	11698275	11701292
chr2	11704480	11709389
chr2	11714573	11715747
chr2	11717411	11719702
chr2	11721399	11724309
chr2	11725869	11727589
chr2	11750537	11753496
chr2	11757002	11759633
chr2	11772305	11774754
chr2	11786094	11787931
chr2	25042259	25043379
chr2	25044216	25049721
chr2	25053679	25054999
chr2	25069979	25073179
chr2	26363989	26364693
chr2	27017445	27020777
chr2	27027254	27029536
chr2	27272841	27273892
chr2	27324143	27327104
chr2	27447666	27449574
chr2	27455782	27457751
chr2	27457750	27458915
chr2	27460690	27465340
chr2	27467535	27468361
chr2	27468570	27470667
chr2	27471155	27472317
chr2	29171757	29173129
chr2	38603620	38605344
chr2	38976565	38977206
chr2	38978188	38978871
chr2	46264331	46268413
chr2	47384797	47386596
chr2	47386595	47387215
chr2	48022832	48024170
chr2	61712945	61714434
chr2	62097619	62099167
chr2	62112995	62114240
chr2	73214946	73217528
chr2	73277075	73278958
chr2	73449502	73451281
chr2	73455152	73456429
chr2	73456428	73458150
chr2	73481076	73481619
chr2	73487369	73488816
chr2	73798051	73800021
chr2	74227853	74230462
chr2	74369584	74372796
chr2	74424883	74427098
chr2	74449290	74452882
chr2	74667261	74670714
chr2	74777506	74779135
chr2	74779134	74781294
chr2	74786913	74789311
chr2	85765832	85768686
chr2	85770886	85771688
chr2	85776046	85777601
chr2	86295049	86298190
chr2	86303382	86304990
chr2	86367147	86368730
chr2	97011549	97013317
chr2	97013316	97014999
chr2	97035392	97037228
chr2	97037539	97039501
chr2	97042508	97045701
chr2	97305547	97307534
chr2	97497375	97499311
chr2	97499310	97500773
chr2	97502918	97503733
chr2	97503732	97504686
chr2	100010672	100011409
chr2	100011408	100012610
chr2	100015172	100015627
chr2	100019155	100020394
[truncated: 1,263 more rows]
