# Supplementary material for: Co-transcriptional R-loops are the main cause of estrogen-induced DNA damage
Source: eLife. 2016 Aug 23;5:e17548. doi: 10.7554/eLife.17548 (PMC5030092; doi:10.7554/eLife.17548)
Supplement: Figure 2—figure supplement 1—source data 1. — DOI: http://dx.doi.org/10.7554/eLife.17548.014 [file elife-17548-fig2-figsupp1-data1.bed]

chr1	20970831	20976733
chr1	28311448	28313829
chr1	113242460	113246776
chr1	156236751	156238327
chr1	228587797	228590826
chr1	910825	919938
chr1	1176555	1183426
chr1	3405217	3410277
chr1	6154123	6160932
chr1	9303665	9312373
chr1	17299484	17302406
chr1	25556984	25559109
chr1	26606183	26609839
chr1	28835153	28836612
chr1	32634533	32637021
chr1	38271908	38275286
chr1	43249717	43254147
chr1	91356257	91358346
chr1	104068612	104071248
chr1	116915119	116918048
chr1	150601328	150602421
chr1	153615196	153616879
chr1	159905532	159907852
chr1	161084774	161089571
chr1	201457213	201459540
chr1	201850767	201852339
chr1	201980319	201984955
chr1	218496413	218498136
chr1	228326249	228329244
chr1	235272675	235274714
chr1	850620	871237
chr1	878457	885350
chr1	898915	903643
chr1	931388	936957
chr1	949402	951666
chr1	962692	969728
chr1	998286	1000706
chr1	1015509	1026203
chr1	1111952	1120374
chr1	1194868	1196934
chr1	1222215	1235822
chr1	1244485	1246955
chr1	1257617	1261894
chr1	1293347	1301401
chr1	1341348	1349210
chr1	1358686	1363984
chr1	1376139	1380171
chr1	1473389	1477036
chr1	1486930	1491050
chr1	1538089	1542285
chr1	1554068	1562480
chr1	1683614	1687882
chr1	2110622	2115858
chr1	2158047	2163635
chr1	2209369	2214367
chr1	2242661	2244948
chr1	2308196	2310457
chr1	2324812	2326604
chr1	2342336	2346095
chr1	2439876	2445819
chr1	2472819	2483662
chr1	2519913	2526255
chr1	2569594	2572343
chr1	3370482	3380719
chr1	6499370	6504949
chr1	6517874	6523372
chr1	6585870	6592689
chr1	6845267	6849778
chr1	7763598	7767333
chr1	8042458	8048936
chr1	8414884	8421659
chr1	8927527	8929541
chr1	9776372	9782355
chr1	11090664	11092981
chr1	11729916	11735114
chr1	11812397	11815080
chr1	12677676	12686876
chr1	16055397	16058154
chr1	16152547	16157707
chr1	16267463	16269755
chr1	16297843	16304096
chr1	16711010	16712499
chr1	16937769	16942273
chr1	16954701	16958782
chr1	17316190	17321753
chr1	19281995	19284538
chr1	19638389	19644954
chr1	19774855	19778572
chr1	22445453	22450003
chr1	24967850	24970786
chr1	25573908	25576794
chr1	26509193	26513928
chr1	26768542	26771463
chr1	27063831	27067385
chr1	27098194	27099372
chr1	27113161	27115600
chr1	27179500	27184963
chr1	27246092	27248001
chr1	27276179	27280057
chr1	27425356	27431468
chr1	27670318	27673049
chr1	27851993	27855778
chr1	29505834	29508252
chr1	31407319	31408329
chr1	31894849	31899886
chr1	32668103	32670480
chr1	32800767	32802258
chr1	32845714	32850206
chr1	33471142	33473646
chr1	33601628	33607153
chr1	33766826	33769824
chr1	35897333	35900827
chr1	36021934	36028661
chr1	36060619	36062963
chr1	36846155	36848557
chr1	36927581	36936230
chr1	38174543	38177354
chr1	38451227	38453269
chr1	40021775	40026452
chr1	40039176	40043311
chr1	41236818	41241718
chr1	41478446	41487042
chr1	41959408	41963172
chr1	41990507	41996485
chr1	43743072	43747638
chr1	43826323	43827526
chr1	43891429	43894734
chr1	44022483	44025273
chr1	44056496	44060707
chr1	44071915	44076101
chr1	44136792	44140514
chr1	44444283	44452113
chr1	45264675	45275511
chr1	45792269	45799356
chr1	46086452	46088672
chr1	46497620	46500204
chr1	46741436	46744798
chr1	46758397	46761340
chr1	51804136	51807372
chr1	54688726	54690878
chr1	54835895	54842679
chr1	55327013	55329379
chr1	59277068	59284451
chr1	62633452	62637951
chr1	85736924	85738234
chr1	87800547	87802386
chr1	94043598	94045995
chr1	97237327	97239540
chr1	110033239	110035117
chr1	110279955	110281158
chr1	110525571	110528147
chr1	111738056	111741477
chr1	112998076	113000511
chr1	113605467	113607220
chr1	113932349	113934633
chr1	113949238	113950882
chr1	115112800	115114754
chr1	115258855	115262607
chr1	117111297	117115889
chr1	145504932	145508801
chr1	145586702	145589484
chr1	145602804	145605156
chr1	145702549	145707185
chr1	149911296	149919381
chr1	150121701	150127717
chr1	150239828	150242567
chr1	150255509	150258428
chr1	150517946	150522150
chr1	150535724	150541256
chr1	150551183	150553748
chr1	151138037	151142595
chr1	151289152	151290602
chr1	151317656	151322695
chr1	151337441	151340469
chr1	151371122	151372995
chr1	151502480	151504845
chr1	151961162	151961848
chr1	152008970	152012061
chr1	153923539	153928859
chr1	153941922	153945051
chr1	154319958	154322770
chr1	154549269	154550549
chr1	154941462	154943655
chr1	154957678	154960208
chr1	154976150	154978640
chr1	155107185	155107883
chr1	155154581	155159468
chr1	155165608	155178225
chr1	155203513	155206214
chr1	155249650	155256257
chr1	156005010	156011185
chr1	156020412	156025681
chr1	156039402	156043375
chr1	156122054	156126868
chr1	156204199	156207979
chr1	156218989	156221635
chr1	156448866	156451456
chr1	156564402	156565608
chr1	156679391	156682731
chr1	156696069	156699135
chr1	156711315	156715571
chr1	156907475	156911915
chr1	160186117	160188092
chr1	160266949	160268404
chr1	161037805	161039918
chr1	161054163	161057978
chr1	161070996	161072329
chr1	161184100	161186483
chr1	164526935	164528973
chr1	179056020	179060758
chr1	179076883	179081218
chr1	180239147	180241695
chr1	181057526	181059665
chr1	182991630	182995289
chr1	198884783	198887040
chr1	200818057	200820142
chr1	200865702	200868832
chr1	200880342	200886584
chr1	201473647	201475507
chr1	201996594	202000564
chr1	202094534	202099566
chr1	202719030	202720419
chr1	202849773	202852744
chr1	202915082	202917176
chr1	203275909	203277230
chr1	204094761	204096918
chr1	204226250	204231267
chr1	205272993	205275646
chr1	205501911	205506994
chr1	205667659	205670422
chr1	207927104	207930586
chr1	213187029	213189224
chr1	215792974	215794604
chr1	224198367	224204053
chr1	224214773	224217647
chr1	226031398	226034448
chr1	226049112	226050807
chr1	227163255	227170901
chr1	227915834	227923816
chr1	227979715	227984083
chr1	228095614	228098073
chr1	228259894	228264741
chr1	228276334	228278480
chr1	228392701	228399084
chr1	228489385	228492663
chr1	228535929	228544255
chr1	228555618	228557310
chr1	233748686	233751667
chr1	236699616	236702924
chr1	244560630	244564104
chr1	249238302	249250622
chr1	1	15272
chr1	566755	567852
chr1	568997	570313
chr1	723112	726824
chr1	838826	846732
chr1	848170	850621
chr1	905254	909085
chr1	909084	910826
chr1	928227	931389
chr1	936956	942420
chr1	951665	957202
chr1	958212	962634
chr1	970885	974403
chr1	974402	978384
chr1	989771	997092
chr1	1002905	1005129
chr1	1005128	1015510
chr1	1026202	1029759
chr1	1099843	1107118
chr1	1132492	1135441
chr1	1135440	1140826
chr1	1150971	1152352
chr1	1173710	1176556
chr1	1190000	1194157
chr1	1203252	1206876
chr1	1246954	1252100
chr1	1253572	1257618
chr1	1261893	1264520
chr1	1264519	1264854
chr1	1264853	1268317
chr1	1268316	1273793
chr1	1278193	1282647
chr1	1283838	1290699
chr1	1290698	1292982
chr1	1305520	1307771
chr1	1321122	1322180
chr1	1322179	1326321
chr1	1329779	1339069
chr1	1339068	1340507
chr1	1429390	1432089
chr1	1432088	1439141
chr1	1460775	1465276
chr1	1494826	1495966
chr1	1495965	1497416
chr1	1549739	1552732
chr1	1573732	1578098
chr1	1581414	1583929
chr1	1594406	1597811
chr1	1614060	1617798
chr1	1644646	1647159
chr1	1648933	1652278
chr1	1656930	1659631
chr1	1709351	1711710
chr1	1711761	1717557
chr1	1802457	1804312
chr1	1807871	1810751
chr1	1812076	1813420
chr1	2015722	2021141
chr1	2035929	2040926
chr1	2042374	2045892
chr1	2075488	2080097
chr1	2085313	2087848
chr1	2106837	2110623
chr1	2115857	2118262
chr1	2118331	2120607
chr1	2120606	2122563
chr1	2123847	2126600
chr1	2134254	2140693
chr1	2219898	2223447
chr1	2235149	2239373
chr1	2302802	2306509
chr1	2306508	2308197
chr1	2314028	2314966
chr1	2314965	2319471
chr1	2319605	2322165
chr1	2322164	2324380
chr1	2329777	2332057
chr1	2333189	2334719
chr1	2336005	2342337
chr1	2346094	2348326
chr1	2427382	2432968
chr1	2432967	2435020
chr1	2436906	2439877
chr1	2447225	2450366
chr1	2450977	2457146
chr1	2516112	2519914
chr1	2572342	2577688
chr1	3380718	3382944
chr1	3383729	3390566
chr1	3393102	3395464
chr1	3397217	3400423
chr1	3410276	3420306
chr1	3638064	3643691
chr1	3693233	3696932
chr1	3696998	3699834
chr1	3700445	3702037
chr1	3732318	3735326
chr1	3737442	3740407
chr1	5981006	5981125
chr1	6245038	6246109
chr1	6259109	6261709
chr1	6268300	6271105
chr1	6271104	6274178
chr1	6283978	6284892
chr1	6284891	6286262
chr1	6286261	6290035
chr1	6475459	6478149
chr1	6524029	6527190
chr1	6527189	6531284
chr1	6605543	6614864
chr1	6645194	6647593
chr1	6647592	6649668
chr1	6652467	6655592
chr1	6691117	6693366
chr1	6701885	6707310
chr1	6753414	6757288
chr1	7842862	7845603
chr1	8029956	8030827
chr1	8069197	8071829
chr1	8085368	8087988
chr1	8408904	8410788
chr1	8422520	8425421
chr1	8434465	8436226
chr1	8657481	8660725
chr1	8918932	8920528
chr1	8920549	8921158
chr1	8921157	8921849
chr1	8923096	8924865
chr1	8925370	8927528
chr1	8929540	8931389
chr1	8931388	8933625
chr1	8933624	8934781
chr1	8937609	8940714
chr1	9211443	9212832
chr1	9228550	9235605
chr1	9301631	9303666
chr1	9350675	9354663
chr1	9357226	9364605
chr1	9375456	9378827
chr1	9607636	9609900
chr1	9674428	9676958
chr1	9782354	9787587
chr1	9790484	9792213
chr1	9820214	9824277
chr1	9900602	9907791
chr1	10201053	10205330
chr1	10520008	10523454
chr1	10552152	10554099
chr1	10693706	10696789
chr1	10696788	10698218
chr1	10699855	10704075
chr1	10711021	10714133
chr1	10717571	10721882
chr1	10721881	10723302
chr1	10733216	10737509
chr1	10737508	10741742
chr1	10751038	10754379
chr1	11079418	11080537
chr1	11080536	11082751
chr1	11083351	11084137
chr1	11113757	11114708
chr1	11114707	11120677
chr1	11126715	11130370
chr1	11130675	11133109
chr1	11199971	11203496
chr1	11308026	11312274
chr1	11338706	11340585
chr1	11736407	11743647
chr1	11847059	11851244
chr1	11853664	11855938
chr1	11880175	11881707
chr1	11887992	11890542
chr1	11907656	11910175
chr1	11969152	11970839
chr1	12002376	12006552
chr1	12046596	12050891
chr1	12059274	12062978
chr1	12067753	12073532
chr1	12654781	12657621
chr1	12668814	12673529
chr1	12674585	12677677
chr1	15753464	15758109
chr1	16049262	16053233
chr1	16053232	16055372
chr1	16160642	16162468
chr1	16253003	16255442
chr1	16261612	16264063
chr1	16269754	16273592
chr1	16570150	16572296
chr1	16572295	16573609
chr1	16719540	16722552
chr1	16722551	16726153
chr1	16731331	16734713
chr1	16779440	16785219
chr1	16925657	16927674
chr1	16958781	16962211
chr1	17353725	17356396
chr1	17730585	17733653
chr1	17734232	17740821
chr1	17747480	17749815
chr1	17751757	17754953
chr1	17763621	17766517
chr1	17864699	17872248
chr1	19203446	19206144
chr1	19208015	19211167
chr1	19220092	19222625
chr1	19405757	19407374
chr1	19434576	19439537
chr1	19549669	19555136
chr1	19579512	19581355
chr1	19581962	19584577
chr1	19586843	19588659
chr1	19645669	19651535
chr1	19651534	19653955
chr1	19655087	19660147
chr1	19663051	19665361
chr1	19665360	19666595
chr1	19666594	19669993
chr1	19695745	19698615
chr1	19698614	19702887
chr1	19765822	19769049
chr1	19793299	19795567
chr1	19800489	19803420
chr1	19805616	19807184
chr1	19810354	19813223
chr1	19814169	19815325
chr1	20004969	20008672
chr1	20809798	20813827
chr1	20825477	20827194
chr1	20963535	20967251
chr1	20978040	20980513
chr1	20980512	20982963
chr1	21670023	21673334
chr1	21934169	21937586
chr1	22075655	22077077
chr1	22378593	22379987
chr1	22429915	22431405
chr1	22452459	22457360
chr1	22463352	22466755
chr1	23411243	23412191
chr1	23412803	23415526
chr1	23636900	23638665
chr1	23651875	23653809
chr1	23749481	23752560
chr1	23881827	23883360
chr1	23884169	23886664
chr1	23938861	23942896
chr1	24027755	24029196
chr1	24030642	24034881
chr1	24068567	24070847
chr1	24086370	24087570
chr1	24118379	24121913
chr1	24121912	24126553
chr1	24134465	24139126
chr1	24285444	24287864
chr1	24646673	24649587
chr1	25544193	25545990
chr1	26134914	26138726
chr1	26139011	26142684
chr1	26144041	26145837
chr1	26201364	26204500
chr1	26497438	26499660
chr1	26797251	26800122
chr1	27018703	27025103
chr1	27105879	27107732
chr1	27201610	27204761
chr1	27215706	27219723
chr1	27219722	27222430
chr1	27264667	27268928
chr1	27271957	27276180
chr1	27329248	27331245
chr1	27331244	27333074
chr1	27333073	27337007
chr1	27431467	27435688
chr1	27447517	27450724
chr1	27628350	27631346
chr1	27663791	27667761
chr1	27673048	27677182
chr1	27677181	27678361
chr1	27678360	27680899
chr1	27680898	27685093
chr1	27689575	27693736
chr1	27725499	27726560
chr1	27729731	27731202
chr1	27731201	27733972
chr1	27873473	27878199
chr1	28103510	28104809
chr1	28175542	28177431
chr1	28836611	28836935
chr1	28836934	28837823
chr1	28839225	28841403
chr1	28843687	28846907
chr1	28856305	28862829
chr1	28862828	28865055
chr1	28904751	28906023
chr1	28945157	28947344
chr1	29040826	29043102
chr1	29446855	29452470
chr1	31190069	31192890
chr1	31405800	31407320
chr1	31409255	31412752
chr1	31421209	31423964
chr1	31459945	31461564
chr1	31759073	31762168
chr1	31839560	31842458
chr1	31884509	31887352
chr1	31903857	31905566
chr1	31906285	31910295
chr1	32088243	32095493
chr1	32400002	32405058
chr1	32522372	32524435
chr1	32529391	32531310
chr1	32565862	32570146
chr1	32653677	32661008
chr1	32661815	32663047
chr1	32663046	32664605
chr1	32664604	32666655
chr1	32670479	32671970
chr1	32671969	32673333
chr1	32673629	32675171
chr1	32675170	32676263
chr1	32676262	32679995
chr1	32679994	32683351
chr1	32695550	32698173
chr1	32698172	32699582
chr1	32790916	32793157
chr1	32793156	32794629
chr1	32794628	32798300
chr1	32798982	32800768
chr1	32823032	32824494
chr1	32825922	32830896
chr1	32830895	32832885
chr1	32853983	32858074
chr1	33004590	33006308
chr1	33070211	33073465
chr1	33230584	33233173
chr1	33233563	33234485
chr1	33234484	33238235
chr1	33238234	33239110
chr1	33239109	33240003
chr1	33240323	33242119
chr1	33244832	33246719
chr1	33358443	33364220
chr1	33457686	33460129
chr1	33460925	33463184
chr1	33463387	33466051
chr1	33483782	33484448
chr1	33484447	33485430
chr1	33614498	33617630
chr1	33621319	33625053
chr1	33625822	33632522
chr1	33720901	33725417
chr1	33787457	33790232
chr1	33812123	33816384
chr1	35329646	35331290
chr1	35628074	35634025
chr1	35641936	35643306
chr1	35643305	35644504
chr1	35649719	35649933
chr1	35649932	35650257
chr1	35652992	35653744
chr1	35657022	35659405
chr1	35895032	35897334
chr1	36030220	36032646
chr1	36395724	36397327
chr1	36552883	36555181
chr1	36555180	36556567
chr1	36708494	36710307
chr1	36720839	36724740
chr1	36771652	36775876
chr1	36785709	36790283
chr1	36818057	36821862
chr1	36842395	36845468
chr1	36848556	36850035
chr1	36850327	36852473
chr1	36852472	36855067
chr1	36919147	36920878
chr1	36921056	36922093
chr1	37912915	37915998
chr1	37938923	37941671
chr1	37941670	37943034
chr1	37946626	37947843
chr1	37947842	37949911
chr1	38006009	38007965
chr1	38011903	38014372
chr1	38017918	38021266
chr1	38271021	38271909
chr1	38491038	38491991
chr1	38492056	38497467
chr1	39455882	39458065
chr1	39469779	39471268
chr1	39495404	39498574
chr1	39509007	39512409
chr1	40035610	40038585
chr1	40224432	40228092
chr1	40537277	40538350
chr1	40679511	40681462
chr1	41150379	41153591
chr1	41156886	41158666
chr1	41323866	41325598
chr1	41452484	41455828
chr1	41487041	41491219
chr1	41829137	41833638
chr1	41836893	41844318
chr1	41963171	41965208
chr1	42652496	42653637
chr1	43182856	43185869
chr1	43281715	43283177
chr1	43389437	43391043
chr1	43404221	43407295
chr1	43413014	43415421
chr1	43417629	43419551
chr1	43631035	43634237
chr1	43736904	43740655
chr1	43829330	43834145
chr1	43852065	43854676
chr1	43887102	43891430
chr1	43900613	43904035
chr1	43904034	43905701
chr1	43912349	43914202
chr1	43914201	43920035
chr1	44010386	44012820
chr1	44014505	44018016
chr1	44034404	44037112
chr1	44060706	44065661
chr1	44066961	44070305
chr1	44080042	44083151
chr1	44083150	44085875
chr1	44086476	44089069
chr1	44099365	44102902
chr1	44129115	44130464
chr1	44140513	44142302
chr1	44148659	44152528
chr1	44156494	44160586
chr1	44161540	44166539
chr1	44167818	44169778
chr1	44169777	44171246
chr1	44171675	44172752
chr1	44441554	44443210
chr1	44461400	44464724
chr1	44682680	44684311
chr1	44684310	44688501
chr1	45100105	45102141
chr1	45105154	45108687
chr1	45109835	45113442
chr1	45241680	45243795
chr1	45468223	45474327
chr1	45807557	45809645
chr1	45810063	45812297
chr1	45974367	45975067
chr1	46031634	46035464
chr1	46035829	46037812
chr1	46082866	46085078
chr1	46088829	46093068
chr1	46112712	46114835
chr1	46156823	46158135
chr1	46493694	46494768
chr1	46494767	46496024
chr1	46496282	46497621
chr1	46500472	46503476
chr1	46504311	46506427
chr1	46519353	46521555
chr1	46522275	46525102
chr1	46557796	46559125
chr1	46583178	46584867
chr1	46653849	46656176
chr1	46739776	46741437
chr1	46744797	46745413
chr1	46745412	46747839
chr1	46778811	46780610
chr1	47849991	47853345
chr1	47853344	47856796
chr1	51759118	51764269
chr1	51766725	51768495
chr1	51768747	51771673
chr1	51776907	51781414
chr1	51808377	51812669
chr1	51813140	51815056
chr1	51815055	51818696
chr1	52028675	52029971
chr1	52176315	52179222
chr1	52193855	52196022
chr1	52219425	52220264
chr1	52252409	52253166
chr1	52253920	52259139
chr1	52270004	52272277
chr1	52812323	52814465
chr1	52818810	52820843
chr1	52823885	52826897
chr1	52827144	52830589
chr1	53362734	53366127
chr1	53371954	53375044
chr1	53702136	53704817
chr1	54368138	54370795
chr1	54685075	54686628
chr1	54687392	54688727
chr1	54707005	54710892
chr1	54716411	54722405
chr1	55314137	55316049
chr1	55318434	55322590
chr1	55323765	55326297
chr1	55349051	55352048
chr1	56973899	56980225
chr1	59008952	59011573
chr1	59011572	59013040
chr1	59041179	59043742
chr1	59246507	59247229
chr1	59247228	59251500
chr1	59251499	59251809
chr1	60415372	60415593
chr1	62279365	62280968
chr1	62610424	62611669
chr1	65309367	65314341
chr1	65314340	65317503
chr1	65318834	65321963
chr1	65421693	65424138
chr1	65425440	65428550
chr1	65885956	65890173
chr1	67895297	67897011
chr1	68149976	68151193
chr1	68151192	68152603
chr1	68152602	68154779
chr1	70686946	70688244
chr1	70708850	70710166
chr1	71519615	71522664
chr1	71536808	71537576
chr1	78026346	78028016
chr1	78148544	78151294
chr1	78407261	78409756
chr1	78417443	78419436
chr1	78425312	78427321
chr1	78441855	78443440
chr1	84546867	84550407
chr1	84970648	84973031
chr1	85666093	85667892
chr1	85739384	85740324
chr1	85741490	85745852
chr1	86040324	86044246
chr1	86046354	86048294
chr1	87202557	87206078
chr1	89446471	89450749
chr1	89989516	89991733
chr1	90285606	90288008
chr1	90289216	90290451
chr1	90295535	90297771
chr1	90492403	90493504
chr1	91482825	91483890
chr1	91486774	91487760
chr1	91851953	91852831
chr1	91852830	91853109
chr1	91853108	91853859
chr1	92094497	92094657
chr1	94047625	94050915
chr1	94053014	94054036
chr1	94098074	94099842
chr1	94113144	94115054
chr1	94137786	94139031
chr1	94145150	94148735
chr1	94640425	94642589
chr1	95705860	95707768
chr1	105395066	105395196
chr1	106748670	106748809
chr1	106757027	106757113
chr1	106764661	106764790
chr1	106840430	106842873
chr1	106858189	106859514
chr1	106866651	106868658
chr1	106883443	106883651
chr1	106883650	106883782
chr1	106884569	106884674
chr1	106884673	106884805
chr1	106890295	106892100
chr1	106897048	106898564
chr1	106953443	106953556
chr1	106988575	106988817
chr1	106988816	106988903
chr1	107004699	107004831
chr1	107061845	107061978
chr1	107095810	107095981
chr1	107109367	107109474
chr1	107142137	107142307
chr1	107147694	107147867
chr1	107151894	107152073
chr1	107194948	107195169
chr1	107196354	107196481
chr1	107215881	107215967
chr1	107217373	107217543
chr1	107226383	107226493
chr1	107258097	107258269
chr1	107269455	107269633
chr1	107269632	107269829
chr1	107312177	107312266
chr1	107320238	107320355
chr1	107343281	107343429
chr1	107343428	107343526
chr1	107367548	107367713
chr1	107417064	107417204
chr1	107421529	107421697
chr1	107468377	107468522
chr1	107601145	107601249
chr1	107618639	107618817
chr1	107630591	107630715
chr1	107685237	107685364
chr1	107721925	107722152
chr1	107834095	107834218
chr1	107843472	107843626
chr1	107881490	107881618
chr1	107913978	107914084
chr1	107917029	107917173
chr1	107917172	107917447
chr1	108668738	108671075
chr1	108675116	108676893
chr1	108741741	108744063
chr1	109113837	109115093
chr1	109232757	109236021
chr1	109241351	109241683
chr1	109241682	109242493
chr1	109243536	109243667
chr1	109491289	109492699
chr1	109505676	109509013
chr1	109613378	109617506
chr1	109780280	109780948
chr1	109780947	109782797
chr1	110025746	110029215
chr1	110088720	110092618
chr1	110130094	110131629
chr1	110166950	110175917
chr1	110274245	110275803
chr1	110275802	110279127
chr1	110281923	110284848
chr1	110363466	110365731
chr1	110528146	110528592
chr1	110534655	110535998
chr1	110879963	110880086
chr1	110880085	110885509
chr1	111727360	111729181
chr1	111729501	111730515
chr1	111735363	111738057
chr1	111746620	111748303
chr1	111976728	111979198
chr1	111979790	111981101
chr1	111981555	111982567
chr1	112265646	112271188
chr1	112458984	112459115
chr1	113182011	113185446
chr1	113215315	113218487
chr1	113237730	113239408
chr1	113239407	113241486
chr1	113241485	113242325
chr1	113246775	113246873
chr1	114139006	114139108
chr1	114233781	114235887
chr1	114254779	114254901
chr1	114335746	114337719
chr1	114446748	114449434
chr1	114498402	114498511
chr1	114501275	114502329
chr1	114508050	114509109
chr1	114927934	114929381
chr1	114929380	114931075
chr1	114934305	114934806
chr1	114934805	114936007
chr1	114951650	114951791
chr1	114951871	114952734
chr1	115005241	115005435
chr1	115034922	115035993
chr1	115045733	115047370
chr1	115052113	115054663
chr1	115114753	115116276
chr1	115116275	115116480
chr1	115128168	115128304
chr1	115256197	115257117
chr1	115264168	115265971
chr1	115266219	115269239
chr1	115269238	115269964
chr1	115270065	115270509
chr1	115270944	115272325
chr1	115278465	115279148
chr1	115279699	115281522
chr1	115285714	115286590
chr1	115287883	115289973
chr1	115291102	115291468
chr1	115291467	115291839
chr1	115295258	115296222
chr1	115299934	115301706
chr1	115349662	115349766
chr1	115349765	115349905
chr1	115427601	115427755
chr1	115453153	115453285
chr1	115453848	115453982
chr1	116231185	116234560
chr1	116942840	116943859
chr1	116943858	116944385
chr1	116946140	116948292
chr1	116951357	116954050
chr1	116990141	116990266
chr1	117180006	117182247
chr1	117192461	117194127
chr1	117198548	117201671
chr1	117203477	117205019
chr1	117205018	117205825
chr1	117208346	117209821
chr1	143466816	143469398
chr1	144541766	144541966
chr1	144541965	144542173
chr1	145007085	145007252
chr1	145029616	145029721
chr1	145041720	145041899
chr1	145070590	145070717
chr1	145102024	145102161
chr1	145117250	145118098
chr1	145208569	145210347
chr1	145278057	145282274
chr1	145508800	145509646
chr1	145509645	145510485
chr1	145510484	145511305
chr1	145581946	145584882
chr1	145584881	145585800
chr1	145590664	145591385
chr1	145591384	145593099
chr1	145593098	145593133
chr1	145593324	145594877
chr1	145597030	145597726
chr1	145597725	145599027
chr1	145700696	145702366
chr1	146576612	146579287
chr1	146628407	146629781
chr1	148008544	148012115
chr1	149816393	149817129
chr1	149817128	149817846
chr1	149853115	149854348
chr1	149854347	149856112
chr1	149894447	149896820
chr1	149926564	149928208
chr1	149975924	149978044
chr1	150235748	150237614
chr1	150237613	150238756
chr1	150253689	150255510
chr1	150274648	150275190
chr1	150280727	150284919
chr1	150383298	150385650
chr1	150443190	150445218
chr1	150447830	150449654
chr1	150465440	150468796
chr1	150522485	150523797
chr1	150523796	150525636
chr1	150528422	150535725
chr1	150541255	150542059
chr1	150542058	150542600
chr1	150542599	150542643
chr1	150542642	150544034
chr1	150544033	150545244
chr1	150545243	150545369
chr1	150546119	150546935
chr1	150547201	150547835
chr1	150547834	150548670
chr1	150549003	150549378
chr1	150549482	150550279
chr1	150550278	150551184
chr1	150553747	150555011
chr1	150576244	150581053
chr1	150588065	150589003
chr1	150589147	150589684
chr1	150589683	150590579
chr1	150592233	150594600
chr1	150594599	150596146
chr1	150596145	150596969
chr1	150598125	150600568
chr1	150600567	150600813
chr1	150600812	150601329
chr1	150778754	150780515
chr1	150923063	150927085
chr1	150931432	150935211
chr1	150935210	150936188
chr1	150936240	150937639
chr1	150937871	150939401
chr1	150939530	150940456
chr1	150940455	150941493
chr1	151006610	151010131
chr1	151014952	151018164
chr1	151018163	151021593
chr1	151143298	151144819
chr1	151145843	151148131
chr1	151148151	151151403
chr1	151161706	151165340
chr1	151171193	151174552
chr1	151212981	151215311
chr1	151237518	151239924
chr1	151257775	151258711
chr1	151258710	151263784
chr1	151263783	151264700
chr1	151264699	151264749
chr1	151264748	151268404
chr1	151268403	151268741
chr1	151270864	151271654
chr1	151275027	151276617
chr1	151276616	151278342
chr1	151280250	151281775
chr1	151286017	151287892
chr1	151314542	151315074
chr1	151315073	151316573
chr1	151373336	151374824
chr1	151376507	151378188
chr1	151378579	151379561
chr1	151429991	151432199
chr1	151492887	151496438
chr1	151504844	151507134
chr1	151511241	151512438
chr1	151512437	151515088
chr1	151515087	151515137
chr1	151515136	151516086
chr1	151516085	151518465
chr1	151519393	151521139
chr1	151521138	151521766
chr1	151521765	151524041
chr1	151524040	151524363
chr1	151524362	151524651
chr1	151530365	151531062
chr1	151531661	151532573
chr1	151673411	151681073
chr1	151741093	151745278
chr1	151949534	151951782
chr1	151952534	151954024
chr1	151960714	151961163
chr1	151961847	151962468
chr1	151962467	151963072
chr1	152001395	152003171
chr1	152003170	152003954
chr1	152004152	152004877
chr1	152007461	152008971
chr1	152358817	152358979
chr1	152376158	152376255
chr1	153579840	153582216
chr1	153591294	153593049
chr1	153600584	153603845
chr1	153603844	153605321
chr1	153606253	153607997
chr1	153613442	153615197
chr1	153616965	153618375
chr1	153618374	153621263
chr1	153634638	153635102
chr1	153640618	153643722
chr1	153743840	153746684
chr1	153747521	153748992
chr1	153769618	153773411
chr1	153773410	153776671
chr1	153781352	153783714
chr1	153900714	153902717
chr1	153904954	153907791
chr1	153913214	153917403
chr1	153917402	153920413
chr1	153920412	153921886
chr1	153930049	153931586
chr1	153931585	153931872
chr1	153931871	153935291
chr1	153935290	153936025
chr1	153936024	153936973
chr1	153945093	153950258
chr1	153960556	153963825
chr1	153966444	153970509
chr1	154135648	154137899
chr1	154183266	154184672
chr1	154207281	154209175
chr1	154212605	154214633
chr1	154227605	154230990
chr1	154233910	154235444
chr1	154240078	154243845
chr1	154244048	154244539
chr1	154295993	154300804
chr1	154312452	154317184
chr1	154322769	154324127
chr1	154324126	154326400
chr1	154522545	154525495
chr1	154525494	154528780
chr1	154545617	154547767
chr1	154551151	154553617
chr1	154574154	154576669
chr1	154897491	154900552
chr1	154900634	154904115
chr1	154911417	154916060
chr1	154916144	154918747
chr1	154931358	154933750
chr1	154933749	154935415
chr1	154937472	154939689
chr1	154939816	154941463
chr1	154943654	154947711
chr1	154963168	154965926
chr1	154968693	154971599
chr1	154971598	154974063
chr1	154974062	154976151
chr1	154987755	154989696
chr1	154989695	154990406
chr1	154990405	154991559
chr1	155032634	155035273
chr1	155041982	155045386
chr1	155048825	155054035
chr1	155060101	155065934
chr1	155095841	155101203
chr1	155101476	155103466
chr1	155103465	155104222
chr1	155108060	155110408
chr1	155110407	155110906
chr1	155160494	155163054
chr1	155163053	155165029
chr1	155165028	155165609
chr1	155182886	155185532
chr1	155201909	155203514
chr1	155225100	155227039
chr1	155231576	155232702
chr1	155232820	155233821
chr1	155236088	155237435
chr1	155238496	155239792
chr1	155241528	155242797
chr1	155242796	155245576
chr1	155260102	155264983
chr1	155281754	155283132
chr1	155287738	155288715
chr1	155289178	155290020
chr1	155291537	155293943
chr1	155293942	155297700
chr1	155297699	155298743
chr1	155300656	155302298
chr1	155358315	155360110
chr1	155403081	155405068
chr1	155415678	155416934
chr1	155498042	155500055
chr1	155627203	155627621
chr1	155627620	155628460
chr1	155628606	155630223
chr1	155802673	155806843
chr1	155884774	155886946
chr1	155887794	155890890
chr1	155903676	155908229
chr1	156103587	156105291
chr1	156109208	156114478
chr1	156114572	156119106
chr1	156142074	156145616
chr1	156145615	156148256
chr1	156178764	156179669
chr1	156200332	156202458
chr1	156208376	156210010
chr1	156210009	156213200
chr1	156213199	156216311
chr1	156216310	156218482
chr1	156221634	156223462
chr1	156234261	156236752
chr1	156255214	156256503
chr1	156258479	156260677
chr1	156260781	156263262
chr1	156426399	156431479
chr1	156431907	156433678
chr1	156446248	156448867
chr1	156456350	156458497
chr1	156458658	156461506
chr1	156461505	156465123
chr1	156559482	156562663
chr1	156565607	156566009
chr1	156566008	156568962
chr1	156669439	156677928
chr1	156682730	156685227
chr1	156692592	156693390
chr1	156703608	156706157
chr1	156727628	156728679
chr1	156730574	156735862
chr1	156736012	156736872
chr1	156751952	156754235
chr1	156766292	156768442
chr1	156899284	156903180
chr1	157093032	157094753
chr1	157107193	157108824
chr1	159022570	159022622
chr1	159884249	159886145
chr1	159886144	159890391
chr1	159893560	159897231
chr1	159897815	159900474
chr1	160177504	160179370
chr1	160179369	160181394
chr1	160182670	160184387
chr1	160208674	160209857
chr1	160245834	160246283
chr1	160312229	160314809
chr1	160959777	160963072
chr1	160963071	160965915
chr1	160968690	160971014
chr1	160974583	160977422
chr1	160987240	160988838
chr1	160996859	161000332
chr1	161007365	161009264
chr1	161017082	161018454
chr1	161022009	161025069
chr1	161041770	161045057
chr1	161089570	161090930
chr1	161091244	161092377
chr1	161092376	161094183
chr1	161125472	161127480
chr1	161127479	161128515
chr1	161128514	161131275
chr1	161138864	161141252
chr1	161142917	161145884
chr1	161181847	161184101
chr1	162529752	162532620
chr1	164644491	164647911
chr1	164655878	164658898
chr1	164704135	164706437
chr1	165721255	165722134
chr1	166807270	166809971
chr1	166809970	166811908
chr1	166814023	166816142
chr1	166818733	166820886
chr1	166820885	166821592
chr1	166828281	166829529
chr1	167190127	167192232
chr1	167512841	167514144
chr1	167514143	167514744
chr1	168036420	168038090
chr1	168045170	168048209
chr1	168161210	168162927
chr1	169367836	169369809
chr1	169454470	169455768
chr1	170499790	170502110
chr1	171501706	171502554
chr1	171529601	171532451
chr1	172539970	172542122
chr1	173446163	173447981
chr1	173455974	173456828
chr1	173830066	173832863
chr1	173839717	173841035
chr1	173897988	173898672
chr1	173957747	173962116
chr1	173989055	173992278
chr1	174984998	174988244
chr1	176008511	176009951
chr1	176026251	176029045
chr1	176128600	176132888
chr1	179006253	179011147
chr1	179060757	179063813
chr1	179075598	179076884
chr1	179102548	179106901
chr1	179466571	179466693
chr1	179560294	179562629
chr1	179850943	179853386
chr1	180153596	180157775
chr1	180159937	180165653
chr1	180233943	180235666
chr1	180242934	180244312
chr1	180347284	180348572
chr1	180456452	180460316
chr1	180902810	180911695
chr1	180933377	180936170
chr1	181016529	181021316
chr1	181059664	181059693
chr1	181065820	181070015
chr1	181244117	181244286
chr1	182808192	182809290
chr1	182809829	182811613
chr1	182842601	182843162
chr1	182843991	182845124
chr1	182854569	182856150
chr1	182856149	182857252
chr1	182857251	182858072
chr1	183439049	183443254
chr1	183522542	183523462
chr1	184722470	184723628
chr1	184723627	184725588
chr1	185074164	185074857
chr1	185272315	185273570
chr1	185284682	185286122
chr1	186310308	186311835
chr1	187635188	187635343
chr1	188875872	188876084
chr1	188986382	188986629
chr1	189273065	189273210
chr1	193254101	193255862
chr1	193544801	193544955
chr1	193565789	193565987
chr1	194804701	194804863
chr1	198294208	198294749
chr1	200377029	200380174
chr1	200623851	200624708
chr1	200706960	200710080
chr1	200745094	200745205
chr1	200824477	200826072
chr1	201082698	201085389
chr1	201100045	201103333
chr1	201103332	201106517
chr1	201109891	201112733
chr1	201350862	201355150
chr1	201430777	201433502
chr1	201433895	201439173
chr1	201448807	201452037
chr1	201452036	201454272
chr1	201460863	201463332
chr1	201463331	201464050
chr1	201466105	201468615
chr1	201468614	201470092
chr1	201470091	201471946
chr1	201471945	201473648
chr1	201840680	201844848
chr1	201846262	201847968
chr1	201847967	201849571
chr1	201849570	201850768
chr1	201978581	201980320
chr1	202099565	202100589
chr1	202100588	202102595
chr1	202102594	202103243
chr1	202103965	202107481
chr1	202561852	202564627
chr1	202708562	202709749
chr1	202731005	202732018
chr1	202743946	202747357
chr1	202765134	202766660
chr1	202775898	202779383
chr1	202829114	202832702
chr1	202885165	202887844
chr1	202917436	202919879
chr1	202925701	202926056
chr1	202926055	202928213
chr1	202932506	202933176
chr1	202933175	202933961
chr1	202934418	202935489
chr1	202935488	202937361
chr1	202981676	202983285
chr1	202983368	202985262
chr1	202994068	202997314
chr1	203762692	203765858
chr1	203806444	203808246
chr1	203827459	203831441
chr1	204068065	204070953
chr1	204090768	204094026
chr1	204098086	204101567
chr1	204102356	204104484
chr1	204165047	204168785
chr1	204168784	204172300
chr1	204190344	204192242
chr1	204194803	204196854
chr1	204196853	204199255
chr1	204199254	204200453
chr1	204210281	204214976
chr1	204217797	204220220
chr1	204220219	204221675
chr1	204234016	204241880
chr1	204325994	204331537
chr1	204336611	204340321
chr1	204379633	204381361
chr1	204384570	204386291
chr1	204387679	204389898
chr1	204394531	204397336
chr1	204448295	204451335
chr1	204489061	204494269
chr1	204497241	204497874
chr1	204500391	204501152
chr1	205117920	205120072
chr1	205279792	205280714
chr1	205480865	205485864
chr1	205495526	205500240
chr1	205558349	205561891
chr1	205689467	205691899
chr1	205702962	205706772
chr1	205718005	205720008
chr1	206857599	206857796
chr1	206857795	206860130
chr1	206861034	206861958
chr1	206874000	206877099
chr1	206906205	206908794
chr1	206910107	206912491
chr1	207496445	207497339
chr1	207497338	207497497
chr1	207501746	207502494
chr1	207502493	207502856
chr1	207506327	207507063
chr1	207935489	207937016
chr1	207963739	207964977
chr1	207971869	207972425
chr1	208030617	208038275
chr1	209969795	209973244
chr1	209977346	209979948
chr1	211471526	211472527
chr1	211750404	211753187
chr1	212108557	212109563
chr1	212131940	212134764
chr1	212457736	212460299
chr1	212731392	212732837
chr1	212781043	212782917
chr1	212782916	212783997
chr1	212784464	212785445
chr1	212788102	212790460
chr1	212790459	212791331
chr1	212964496	212968480
chr1	214453551	214456002
chr1	214506068	214507930
chr1	214516109	214518871
chr1	214705258	214707385
chr1	214723654	214726031
chr1	215051724	215051830
chr1	215314157	215314286
chr1	215740000	215742147
chr1	215969283	215969401
chr1	216123040	216123142
chr1	216837398	216837528
chr1	216837527	216837815
chr1	217319094	217319478
chr1	217319477	217319649
chr1	217763358	217764284
chr1	218134313	218134480
chr1	218134479	218134691
chr1	218191862	218191978
chr1	218518355	218518836
chr1	218518835	218519824
chr1	219264419	219264779
chr1	219264778	219264904
chr1	219370111	219371688
chr1	220324203	220326067
chr1	220327984	220330190
chr1	221911371	221916869
chr1	222801632	222803703
chr1	224330214	224331961
chr1	224620755	224623135
chr1	225978153	225980509
chr1	226030143	226031399
chr1	226035776	226038129
chr1	226046406	226049113
chr1	226256401	226258856
chr1	226258855	226259874
chr1	226347495	226349699
chr1	227170957	227174862
chr1	227708023	227709744
chr1	227849609	227851916
chr1	227913670	227915835
chr1	227923815	227924024
chr1	227972573	227976646
chr1	228074338	228077279
chr1	228091794	228095615
chr1	228101203	228104891
chr1	228136146	228140225
chr1	228266316	228272271
chr1	228285935	228292381
chr1	228295803	228297622
chr1	228329243	228333134
chr1	228333133	228337028
chr1	228337027	228339333
chr1	228352082	228354843
chr1	228493313	228498910
chr1	228545497	228549854
chr1	228549853	228552162
chr1	228553000	228555312
chr1	228557309	228561793
chr1	228562390	228566465
chr1	228579827	228581690
chr1	228581689	228587372
chr1	228639437	228642185
chr1	228678926	228682402
chr1	228682401	228683488
chr1	229428384	229431960
chr1	230829755	230831928
chr1	231136620	231138129
chr1	233807837	233809779
chr1	234742079	234743698
chr1	234743850	234746467
chr1	235277497	235278534
chr1	235490970	235493957
chr1	235614019	235616706
chr1	236706122	236707642
chr1	236710220	236711339
chr1	237766292	237766879
chr1	244557137	244559961
chr1	244997785	244999988
chr1	245018247	245018983
chr1	245018982	245020002
chr1	245026188	245029045
chr1	245132330	245134909
chr1	246472328	246472476
chr1	247286472	247289116
chr1	247493598	247496607
chr1	247498387	247500586
chr10	134214208	134220504
chr10	390158	394407
chr10	1178430	1180615
chr10	13367444	13369913
chr10	28965258	28968217
chr10	32635168	32638058
chr10	50724798	50727110
chr10	75759597	75761025
chr10	81001492	81004112
chr10	81915963	81922694
chr10	94109679	94110909
chr10	95157378	95159076
chr10	99087813	99091988
chr10	103546361	103547368
chr10	131985602	131990232
chr10	327290	329763
chr10	424084	428338
chr10	588361	591924
chr10	850021	854887
chr10	866779	869391
chr10	1063358	1066721
chr10	1112968	1115050
chr10	3208864	3211664
chr10	5816194	5818515
chr10	5912471	5917578
chr10	5930766	5933885
chr10	5978144	5981032
chr10	6205260	6211611
chr10	7845496	7848199
chr10	8092695	8095102
chr10	8109942	8110425
chr10	8929116	8930120
chr10	13694978	13698125
chr10	15136681	15141033
chr10	21462119	21464417
chr10	21804848	21807978
chr10	21822078	21826186
chr10	22101458	22104311
chr10	22607970	22611991
chr10	24817702	24821912
chr10	24837388	24840752
chr10	27834756	27837392
chr10	28818613	28823429
chr10	32554225	32555571
chr10	42367434	42370038
chr10	43891895	43893054
chr10	51723317	51727294
chr10	61553802	61555789
chr10	65224181	65225975
chr10	70090013	70092183
chr10	70659609	70664771
chr10	71218576	71222068
chr10	71384722	71391323
chr10	71890943	71893790
chr10	74083834	74092485
chr10	74104660	74105840
chr10	75559297	75563842
chr10	75575979	75579957
chr10	75871520	75874422
chr10	81932922	81939913
chr10	82279691	82283664
chr10	82291678	82297285
chr10	91404113	91407300
chr10	95237900	95241315
chr10	99332914	99336272
chr10	99433522	99436184
chr10	100152522	100156019
chr10	102035428	102040569
chr10	102825467	102827305
chr10	103365592	103368622
chr10	104185168	104188492
chr10	104234249	104238761
chr10	104414473	104417474
chr10	104495830	104497889
chr10	104887201	104891112
chr10	105200808	105204540
chr10	106082769	106086685
chr10	114720050	114721991
chr10	120897385	120900289
chr10	121420213	121423473
chr10	121436985	121438586
chr10	125793754	125797018
chr10	126155719	126157679
chr10	126169206	126173499
chr10	126298576	126304265
chr10	126319263	126320869
chr10	126679558	126681119
chr10	133774251	133779581
chr10	133789483	133791786
chr10	134199157	134204787
chr10	134232819	134238161
chr10	134362519	134366055
chr10	135081170	135088871
chr10	135231430	135238832
chr10	384195	385688
chr10	398372	400512
chr10	407150	408033
chr10	414317	416748
chr10	434092	437360
chr10	825347	834676
chr10	951484	953323
chr10	970297	971375
chr10	976232	979077
chr10	983403	988131
chr10	1033257	1035565
chr10	1040550	1041384
chr10	1041383	1041902
chr10	1042027	1044898
chr10	1049479	1051693
chr10	1054875	1058825
chr10	1090110	1090487
chr10	1092139	1093832
chr10	1094442	1094994
chr10	1102304	1104735
chr10	1403123	1404425
chr10	2508544	2508857
chr10	3109403	3111960
chr10	3118365	3122739
chr10	3820007	3820721
chr10	3820720	3824590
chr10	3827377	3830576
chr10	5526741	5529208
chr10	5529207	5530919
chr10	5805788	5807569
chr10	5975752	5978145
chr10	6153605	6154884
chr10	6155756	6157294
chr10	6213691	6217002
chr10	6217642	6219834
chr10	6219833	6222282
chr10	6244095	6250213
chr10	8086684	8090067
chr10	8090443	8092696
chr10	8095101	8095925
chr10	8095924	8098486
chr10	8099082	8099908
chr10	8099907	8102994
chr10	8103207	8106380
chr10	8106379	8108230
chr10	8109471	8109943
chr10	8110424	8111553
chr10	8111552	8112628
chr10	8112627	8114209
chr10	8114208	8115452
chr10	8115451	8116293
chr10	8225762	8225870
chr10	8910011	8911900
chr10	8926594	8927342
chr10	8930119	8931715
chr10	8996138	8998108
chr10	9194347	9194486
chr10	10719396	10719492
chr10	11494575	11497368
chr10	11498580	11500166
chr10	11887452	11892057
chr10	11977027	11979349
chr10	12208688	12211823
chr10	13389135	13392906
chr10	13734121	13736882
chr10	14572986	14577057
chr10	14641925	14643686
chr10	14644914	14647122
chr10	14982186	14986178
chr10	17269818	17272882
chr10	17758102	17759809
chr10	18947404	18949701
chr10	21781873	21784114
chr10	21784113	21786436
chr10	21813816	21815878
chr10	21815877	21816642
chr10	21830665	21833693
chr10	21917032	21919322
chr10	22026145	22027787
chr10	22033247	22034873
chr10	22034872	22035813
chr10	23727612	23730433
chr10	24758859	24762299
chr10	24832345	24834109
chr10	25783750	25786497
chr10	27028607	27031302
chr10	27400982	27403121
chr10	27428563	27431279
chr10	27473365	27475683
chr10	27824340	27826496
chr10	27837391	27838359
chr10	27838358	27839652
chr10	28390280	28392124
chr10	28805590	28809414
chr10	28853064	28853894
chr10	28968592	28969632
chr10	29430606	29431321
chr10	29431320	29432371
chr10	30023605	30028765
chr10	30632415	30634262
chr10	30722495	30724782
chr10	32555570	32556282
chr10	32556281	32556722
chr10	32626438	32628173
chr10	33183954	33185273
chr10	33214241	33215540
chr10	33224038	33225507
chr10	33227273	33231966
chr10	33246134	33248457
chr10	33476354	33477901
chr10	33598000	33600404
chr10	33623422	33626332
chr10	34641116	34644288
chr10	34770080	34771594
chr10	34987175	34990002
chr10	35285536	35288114
chr10	35415262	35417336
chr10	35824604	35827261
chr10	38145429	38147441
chr10	38306451	38307528
chr10	38319107	38321119
chr10	38349961	38352545
chr10	38774983	38777952
chr10	38777951	38779374
chr10	39121375	39123527
chr10	39138127	39139993
chr10	39150970	39151620
chr10	42365700	42367435
chr10	42372359	42375105
chr10	42379729	42381246
chr10	43010783	43012554
chr10	43096136	43097947
chr10	43125481	43126182
chr10	43291884	43292541
chr10	43306034	43309764
chr10	43879680	43880739
chr10	43881710	43882248
chr10	43882247	43885349
chr10	43886099	43888425
chr10	43888708	43889845
chr10	43900812	43901812
chr10	43902485	43906773
chr10	44058954	44062690
chr10	44143495	44146114
chr10	46964371	46966440
chr10	46968267	46971365
chr10	46971364	46972889
chr10	49513951	49515774
chr10	49647529	49648973
chr10	50731999	50732906
chr10	52053779	52055526
chr10	52068982	52069942
chr10	52091107	52093058
chr10	52144658	52147245
chr10	54073911	54075760
chr10	59601703	59603723
chr10	59603722	59603936
chr10	61665091	61668257
chr10	64563506	64566605
chr10	64572472	64574056
chr10	64574546	64576467
chr10	64577590	64580527
chr10	69723775	69724866
chr10	69833902	69835600
chr10	70092347	70093241
chr10	70236163	70237669
chr10	70512556	70513319
chr10	70715758	70717053
chr10	70771120	70773882
chr10	70773881	70775236
chr10	70929733	70930653
chr10	70930652	70931446
chr10	71076922	71083351
chr10	71092539	71095830
chr10	71127120	71130391
chr10	71132992	71137232
chr10	71141122	71145737
chr10	71152039	71154038
chr10	71159100	71166412
chr10	71215811	71218192
chr10	71222813	71225200
chr10	71275415	71279317
chr10	71895826	71900042
chr10	71929266	71930654
chr10	72575415	72576536
chr10	72578918	72580330
chr10	72584400	72586400
chr10	73076015	73083835
chr10	73572474	73577188
chr10	73578078	73579888
chr10	73993359	73997520
chr10	73999375	74003488
chr10	74092627	74095889
chr10	74109777	74112438
chr10	74114151	74115333
chr10	75254693	75256100
chr10	75256293	75258586
chr10	75473740	75475998
chr10	75500277	75501699
chr10	75526426	75530036
chr10	75531166	75534294
chr10	75551550	75554539
chr10	75554928	75555413
chr10	75555412	75559298
chr10	75563841	75569793
chr10	75580928	75585440
chr10	75603336	75605608
chr10	75758937	75759598
chr10	75762328	75763343
chr10	75768848	75771453
chr10	75771834	75772793
chr10	75784744	75785885
chr10	75877247	75879126
chr10	75974524	75977630
chr10	76945585	76949823
chr10	76990409	76990664
chr10	76990663	76992888
chr10	76992887	76997244
chr10	77153983	77166081
chr10	79528124	79531130
chr10	79565606	79569903
chr10	79671266	79674198
chr10	79681239	79687974
chr10	79737259	79738746
chr10	79795341	79799282
chr10	79800162	79800638
chr10	79800637	79802396
chr10	80998547	81001493
chr10	81025304	81034278
chr10	81041207	81044480
chr10	81063006	81067553
chr10	81068732	81072892
chr10	81110230	81113989
chr10	81552448	81553586
chr10	81582767	81583946
chr10	81585026	81587280
chr10	81848233	81849930
chr10	81903976	81905174
chr10	81909595	81910316
chr10	81945665	81951329
chr10	82169503	82171857
chr10	82192704	82193739
chr10	82273430	82276185
chr10	82276762	82279231
chr10	82283663	82284779
chr10	82728828	82729416
chr10	82729415	82729624
chr10	85904659	85906445
chr10	85913940	85915745
chr10	85915744	85917306
chr10	86056550	86060996
chr10	88200036	88201110
chr10	88515554	88518362
chr10	88529029	88530911
chr10	88544871	88549164
chr10	88727386	88729545
chr10	89277375	89279356
chr10	89620816	89625342
chr10	89704996	89706623
chr10	89972869	89973063
chr10	92665734	92666826
chr10	93626904	93627220
chr10	93627219	93627455
chr10	93627454	93627654
chr10	93710503	93713823
chr10	93736573	93738142
chr10	94112079	94113505
chr10	94114088	94116480
chr10	95232432	95234211
chr10	96159887	96163873
chr10	97048762	97051972
chr10	97947209	97949730
chr10	98275614	98276465
chr10	98344136	98347095
chr10	98699381	98702261
chr10	98731172	98731788
chr10	99075747	99079901
chr10	99080230	99081623
chr10	99092349	99096464
chr10	99096463	99096583
chr10	99185206	99188075
chr10	99208578	99212735
chr10	99216496	99217605
chr10	99218732	99219671
chr10	99219670	99220748
chr10	99222020	99226298
chr10	99228165	99229512
chr10	99399505	99401387
chr10	99436628	99440742
chr10	99510906	99516188
chr10	99520648	99524278
chr10	100004879	100007424
chr10	100147126	100149657
chr10	100173865	100176597
chr10	100183150	100186494
chr10	100202177	100204436
chr10	101371099	101373356
chr10	101379249	101380390
chr10	101517314	101519233
chr10	102042784	102046983
chr10	102111290	102112489
chr10	102114988	102117652
chr10	102133242	102135268
chr10	102304889	102308967
chr10	102310863	102312629
chr10	102321584	102323378
chr10	102323377	102326695
chr10	102737239	102738316
chr10	102738315	102741091
chr10	102752439	102755585
chr10	102762892	102767547
chr10	102820100	102825210
chr10	102827304	102829430
chr10	102829429	102832017
chr10	103319503	103322122
chr10	103333941	103335741
chr10	103337615	103338317
chr10	103338316	103342156
chr10	103371838	103375781
chr10	103387539	103389886
chr10	103558765	103559533
chr10	103606417	103610654
chr10	103738891	103739044
chr10	103826040	103829190
chr10	103891787	103894593
chr10	103901813	103903417
chr10	103904866	103907221
chr10	103909109	103916626
chr10	103917768	103919575
chr10	104123657	104126973
chr10	104137031	104139357
chr10	104139356	104142591
chr10	104157950	104162173
chr10	104162412	104167017
chr10	104167016	104168445
chr10	104180751	104185169
chr10	104239758	104241455
chr10	104244510	104247312
chr10	104401529	104407458
chr10	104411009	104413837
chr10	104418888	104421954
chr10	104425188	104428239
chr10	104552691	104558541
chr10	104616831	104621273
chr10	105195174	105199454
chr10	105204539	105206144
chr10	106054614	106058520
chr10	106063804	106066729
chr10	112063876	112065345
chr10	112255613	112259965
chr10	112259964	112261403
chr10	112662799	112663576
chr10	112706069	112707291
chr10	114710417	114712791
chr10	114717086	114718388
chr10	118637694	118641187
chr10	118645437	118647842
chr10	118743308	118744789
chr10	118762939	118766811
chr10	119805148	119807685
chr10	120062088	120064739
chr10	120065344	120066794
chr10	120070932	120073521
chr10	120444723	120447335
chr10	120463516	120464561
chr10	120469429	120470214
chr10	120787256	120790587
chr10	120794812	120795981
chr10	120796500	120797986
chr10	120801649	120803732
chr10	120817686	120819823
chr10	120823775	120824445
chr10	120837966	120842675
chr10	121416239	121418166
chr10	121426960	121427526
chr10	121427525	121430615
chr10	121431202	121433416
chr10	121433415	121435526
chr10	121435525	121436986
chr10	121439094	121442266
chr10	123686902	123689302
[truncated: 15,445 more rows]
