# Supplementary material for: Co-transcriptional R-loops are the main cause of estrogen-induced DNA damage
Source: eLife. 2016 Aug 23;5:e17548. doi: 10.7554/eLife.17548 (PMC5030092; doi:10.7554/eLife.17548)
Supplement: Figure 2—figure supplement 1—source data 2. — DOI: http://dx.doi.org/10.7554/eLife.17548.015 [file elife-17548-fig2-figsupp1-data2.bed]

chr1	20970831	20976733
chr1	24116096	24118002
chr1	27259431	27263381
chr1	28311448	28313829
chr1	31457143	31459291
chr1	106954401	106956857
chr1	113242460	113246776
chr1	156236751	156238327
chr1	228587797	228590826
chr1	247463078	247464557
chr1	910825	919938
chr1	1176555	1183426
chr1	1570615	1573733
chr1	3405217	3410277
chr1	6154123	6160932
chr1	9303665	9312373
chr1	10092321	10094149
chr1	12318116	12321489
chr1	14024519	14028788
chr1	17299484	17302406
chr1	19395613	19401097
chr1	19660146	19662105
chr1	26606183	26609839
chr1	28835153	28836612
chr1	31193345	31195224
chr1	32634533	32637021
chr1	38271908	38275286
chr1	43249717	43254147
chr1	52558955	52561021
chr1	53736616	53740778
chr1	55311873	55312895
chr1	67894503	67895298
chr1	90307975	90311313
chr1	91356257	91358346
chr1	104068612	104071248
chr1	116915119	116918048
chr1	150074790	150077499
chr1	150601328	150602421
chr1	151255636	151257674
chr1	153615196	153616879
chr1	155971128	155979029
chr1	161084774	161089571
chr1	201457213	201459540
chr1	201850767	201852339
chr1	201980319	201984955
chr1	202111890	202114959
chr1	218496413	218498136
chr1	235272675	235274714
chr1	235666877	235670753
chr1	766160	770102
chr1	850620	871237
chr1	878457	885350
chr1	898915	903643
chr1	931388	936957
chr1	949402	951666
chr1	962692	969728
chr1	998286	1000706
chr1	1015509	1026203
chr1	1111952	1120374
chr1	1161367	1165687
chr1	1194868	1196934
chr1	1222215	1235822
chr1	1244485	1246955
chr1	1257617	1261894
chr1	1341348	1349210
chr1	1376139	1380171
chr1	1422402	1426924
chr1	1473389	1477036
chr1	1486930	1491050
chr1	1538089	1542285
chr1	1554068	1562480
chr1	1636951	1641308
chr1	1683614	1687882
chr1	2110622	2115858
chr1	2158047	2163635
chr1	2177137	2179854
chr1	2209369	2214367
chr1	2242661	2244948
chr1	2308196	2310457
chr1	2324812	2326604
chr1	2342336	2346095
chr1	2439876	2445819
chr1	2472819	2483662
chr1	2519913	2526255
chr1	2569594	2572343
chr1	3370482	3380719
chr1	3702036	3704133
chr1	6517874	6523372
chr1	6585870	6592689
chr1	6601908	6605213
chr1	6845267	6849778
chr1	7763598	7767333
chr1	7894946	7897716
chr1	8042458	8048936
chr1	8414884	8421659
chr1	8927527	8929541
chr1	9666203	9668544
chr1	10124754	10127061
chr1	11090664	11092981
chr1	11237675	11240415
chr1	11351276	11354748
chr1	11729916	11735114
chr1	11812397	11815080
chr1	11910174	11913150
chr1	12087764	12092004
chr1	12662417	12665202
chr1	12677676	12686876
chr1	14105950	14106883
chr1	15269334	15277082
chr1	15349703	15353189
chr1	15889709	15892655
chr1	16055397	16058154
chr1	16152547	16157707
chr1	16267463	16269755
chr1	16297843	16304096
chr1	16612129	16614019
chr1	16711010	16712499
chr1	16891739	16893280
chr1	16937769	16942273
chr1	16954701	16958782
chr1	17316190	17321753
chr1	17328133	17336959
chr1	17740820	17744488
chr1	17806378	17812865
chr1	17874618	17876668
chr1	17940470	17944063
chr1	17970824	17973688
chr1	18021242	18022981
chr1	19281995	19284538
chr1	19413959	19416167
chr1	19627409	19630611
chr1	19638389	19644954
chr1	19724927	19726975
chr1	19740809	19744437
chr1	19774855	19778572
chr1	20069839	20071407
chr1	21542769	21546863
chr1	21576953	21581969
chr1	22445453	22450003
chr1	22820836	22823731
chr1	22855581	22856909
chr1	22869381	22872232
chr1	23654453	23658701
chr1	24018481	24019803
chr1	24034880	24037009
chr1	24131114	24133659
chr1	24967850	24970786
chr1	25573908	25576794
chr1	26147602	26149833
chr1	26509193	26513928
chr1	26768542	26771463
chr1	26816762	26821517
chr1	27063831	27067385
chr1	27080948	27084264
chr1	27098194	27099372
chr1	27113161	27115600
chr1	27179500	27184963
chr1	27195179	27199175
chr1	27246092	27248001
chr1	27276179	27280057
chr1	27327067	27329249
chr1	27425356	27431468
chr1	27670318	27673049
chr1	27721334	27723793
chr1	27851993	27855778
chr1	28212606	28215796
chr1	28523501	28525501
chr1	29080725	29081891
chr1	29472595	29474827
chr1	29505834	29508252
chr1	29522623	29524425
chr1	31407319	31408329
chr1	31894849	31899886
chr1	32122738	32132296
chr1	32668103	32670480
chr1	32683350	32687858
chr1	32800767	32802258
chr1	32832884	32834942
chr1	32845714	32850206
chr1	33242118	33243882
chr1	33471142	33473646
chr1	33601628	33607153
chr1	33828898	33834442
chr1	35323324	35325833
chr1	35897333	35900827
chr1	36021934	36028661
chr1	36060619	36062963
chr1	36388377	36389808
chr1	36764613	36767463
chr1	36780375	36783671
chr1	36846155	36848557
chr1	36927581	36936230
chr1	37944377	37945447
chr1	38026724	38029528
chr1	38059933	38061201
chr1	38174543	38177354
chr1	38420005	38424163
chr1	38451227	38453269
chr1	40021775	40026452
chr1	40039176	40043311
chr1	41236818	41241718
chr1	41302986	41306336
chr1	41451202	41452184
chr1	41478446	41487042
chr1	41959408	41963172
chr1	41975688	41978128
chr1	41990507	41996485
chr1	42151967	42158080
chr1	42252805	42256218
chr1	42316924	42320750
chr1	43185980	43188232
chr1	43743072	43747638
chr1	43826323	43827526
chr1	43874297	43877100
chr1	44056496	44060707
chr1	44136792	44140514
chr1	44399839	44403583
chr1	44444283	44452113
chr1	44494002	44500511
chr1	44743823	44746967
chr1	44757933	44761488
chr1	45264675	45275511
chr1	45792269	45799356
chr1	46086452	46088672
chr1	46497620	46500204
chr1	46741436	46744798
chr1	46758397	46761340
chr1	46774920	46778142
chr1	46807946	46810128
chr1	47151593	47154755
chr1	51756287	51757864
chr1	51788158	51790776
chr1	51804136	51807372
chr1	52100060	52101301
chr1	53771904	53774960
chr1	53786923	53789738
chr1	54492148	54494350
chr1	54688726	54690878
chr1	55327013	55329379
chr1	59162068	59164083
chr1	59277068	59284451
chr1	62633452	62637951
chr1	65322673	65325010
chr1	78052128	78053735
chr1	85736924	85738234
chr1	86048293	86049111
chr1	87488895	87491309
chr1	87800547	87802386
chr1	92714753	92717158
chr1	94043598	94045995
chr1	97237327	97239540
chr1	106790657	106791939
chr1	108674243	108675117
chr1	108689801	108691663
chr1	108739790	108741260
chr1	108869275	108871928
chr1	109640669	109645796
chr1	109771383	109773149
chr1	109804169	109810358
chr1	110033239	110035117
chr1	110049263	110052636
chr1	110460745	110464568
chr1	110525571	110528147
chr1	110574741	110578209
chr1	111722472	111724427
chr1	111738056	111741477
chr1	111983663	111985317
chr1	112998076	113000511
chr1	113065553	113067398
chr1	113605467	113607220
chr1	113932349	113934633
chr1	113949238	113950882
chr1	114441464	114443128
chr1	115112800	115114754
chr1	115258855	115262607
chr1	115277250	115278413
chr1	116194665	116198008
chr1	116948369	116949794
chr1	117537700	117539628
chr1	117620240	117622266
chr1	118471426	118472990
chr1	120273706	120280167
chr1	120569342	120570654
chr1	145504932	145508801
chr1	145586702	145589484
chr1	145602804	145605156
chr1	145702549	145707185
chr1	146749379	146753403
chr1	147093810	147096231
chr1	147420629	147423563
chr1	148012114	148016592
chr1	149781390	149783752
chr1	149911296	149919381
chr1	150121701	150127717
chr1	150239828	150242567
chr1	150255509	150258428
chr1	150517946	150522150
chr1	150535724	150541256
chr1	150551183	150553748
chr1	151027069	151028589
chr1	151138037	151142595
chr1	151157539	151159567
chr1	151289152	151290602
chr1	151317656	151322695
chr1	151371122	151372995
chr1	151961162	151961848
chr1	152008970	152012061
chr1	153632681	153634639
chr1	153714474	153716007
chr1	153923539	153928859
chr1	153941922	153945051
chr1	153960124	153960557
chr1	154154502	154159717
chr1	154188230	154189855
chr1	154222072	154224201
chr1	154549269	154550549
chr1	154907592	154911418
chr1	154941462	154943655
chr1	154957678	154960208
chr1	155107185	155107883
chr1	155154581	155159468
chr1	155165608	155178225
chr1	155203513	155206214
chr1	155221060	155223473
chr1	155249650	155256257
chr1	155286072	155287739
chr1	155385228	155387195
chr1	155417643	155418695
chr1	155531462	155533524
chr1	155762227	155764339
chr1	156005010	156011185
chr1	156020412	156025681
chr1	156039402	156043375
chr1	156122054	156126868
chr1	156204199	156207979
chr1	156218989	156221635
chr1	156564402	156565608
chr1	156679391	156682731
chr1	156696069	156699135
chr1	156711315	156715571
chr1	156907475	156911915
chr1	160186117	160188092
chr1	160266949	160268404
chr1	160331957	160334124
chr1	161070996	161072329
chr1	161102976	161105111
chr1	161184100	161186483
chr1	161200497	161202476
chr1	162166651	162168978
chr1	164526935	164528973
chr1	167312005	167314620
chr1	171752128	171755228
chr1	173899346	173900767
chr1	174340337	174342865
chr1	178797947	178798781
chr1	178994416	178996496
chr1	179011414	179013797
chr1	179056020	179060758
chr1	179076883	179081218
chr1	179189959	179194555
chr1	179926750	179929144
chr1	180058326	180061909
chr1	180075909	180077297
chr1	180239147	180241695
chr1	181057526	181059665
chr1	182991630	182995289
chr1	183008613	183012055
chr1	198884783	198887040
chr1	200621508	200623050
chr1	200818057	200820142
chr1	200834939	200837537
chr1	201473647	201475507
chr1	201965365	201966622
chr1	201996594	202000564
chr1	202094534	202099566
chr1	202719030	202720419
chr1	202849773	202852744
chr1	202915082	202917176
chr1	203275909	203277230
chr1	203832096	203833418
chr1	204111653	204114659
chr1	204226250	204231267
chr1	204357521	204359962
chr1	205501911	205506994
chr1	205667659	205670422
chr1	207927104	207930586
chr1	207976697	207981599
chr1	213187029	213189224
chr1	215792974	215794604
chr1	217775206	217776277
chr1	219364061	219365396
chr1	223949657	223954814
chr1	224198367	224204053
chr1	224214773	224217647
chr1	226031398	226034448
chr1	226049112	226050807
chr1	226344827	226346864
chr1	226539936	226544708
chr1	227163255	227170901
chr1	227915834	227923816
chr1	228259894	228264741
chr1	228276334	228278480
chr1	228293543	228294769
chr1	228392701	228399084
chr1	228489385	228492663
chr1	228535929	228544255
chr1	228555618	228557310
chr1	228737534	228784363
chr1	229571970	229574151
chr1	230209420	230221259
chr1	233748686	233751667
chr1	235420249	235422435
chr1	236699616	236702924
chr1	236730613	236733134
chr1	244560630	244564104
chr1	246790138	246793543
chr1	247524461	247529653
chr1	249238302	249250622
chr1	1	15272
chr1	723112	726824
chr1	755352	759103
chr1	838826	846732
chr1	848170	850621
chr1	876093	878458
chr1	905254	909085
chr1	909084	910826
chr1	928227	931389
chr1	936956	942420
chr1	948016	949403
chr1	951665	957202
chr1	958212	962634
chr1	970885	974403
chr1	989771	997092
chr1	1002905	1005129
chr1	1005128	1015510
chr1	1026202	1029759
chr1	1044708	1048250
chr1	1050530	1054040
chr1	1099843	1107118
chr1	1107117	1108219
chr1	1132492	1135441
chr1	1135440	1140826
chr1	1150971	1152352
chr1	1152351	1154930
chr1	1169254	1170656
chr1	1170738	1172377
chr1	1172376	1173711
chr1	1173710	1176556
chr1	1190000	1194157
chr1	1196933	1199947
chr1	1203252	1206876
chr1	1235821	1239428
chr1	1242563	1244486
chr1	1246954	1252100
chr1	1253572	1257618
chr1	1261893	1264520
chr1	1264519	1264854
chr1	1264853	1268317
chr1	1268316	1273793
chr1	1273792	1276543
chr1	1278193	1282647
chr1	1283838	1290699
chr1	1305520	1307771
chr1	1321122	1322180
chr1	1322179	1326321
chr1	1329779	1339069
chr1	1339068	1340507
chr1	1415938	1420256
chr1	1429390	1432089
chr1	1432088	1439141
chr1	1443155	1448454
chr1	1460775	1465276
chr1	1467759	1470694
chr1	1470693	1473020
chr1	1477116	1479361
chr1	1480147	1481601
chr1	1484553	1486931
chr1	1494826	1495966
chr1	1495965	1497416
chr1	1497415	1497729
chr1	1528821	1533889
chr1	1549739	1552732
chr1	1573732	1578098
chr1	1581414	1583929
chr1	1586810	1588468
chr1	1594406	1597811
chr1	1601290	1602861
chr1	1602860	1604777
chr1	1610961	1614061
chr1	1644646	1647159
chr1	1648933	1652278
chr1	1656930	1659631
chr1	1660295	1665319
chr1	1675749	1680898
chr1	1687982	1690761
chr1	1690760	1693005
chr1	1709351	1711710
chr1	1711761	1717557
chr1	1726489	1728436
chr1	1788831	1790394
chr1	1802457	1804312
chr1	1807871	1810751
chr1	1820954	1824127
chr1	1824769	1826042
chr1	1846576	1849506
chr1	2015722	2021141
chr1	2035929	2040926
chr1	2042374	2045892
chr1	2075488	2080097
chr1	2106837	2110623
chr1	2115857	2118262
chr1	2118331	2120607
chr1	2120606	2122563
chr1	2122562	2123848
chr1	2123847	2126600
chr1	2185526	2189772
chr1	2203700	2206583
chr1	2219898	2223447
chr1	2230508	2233649
chr1	2235149	2239373
chr1	2302802	2306509
chr1	2306508	2308197
chr1	2314028	2314966
chr1	2314965	2319471
chr1	2319605	2322165
chr1	2322164	2324380
chr1	2329777	2332057
chr1	2332333	2333190
chr1	2333189	2334719
chr1	2334793	2335727
chr1	2335726	2336006
chr1	2336005	2342337
chr1	2346094	2348326
chr1	2348325	2349595
chr1	2427382	2432968
chr1	2432967	2435020
chr1	2435019	2436907
chr1	2436906	2439877
chr1	2447225	2450366
chr1	2450977	2457146
chr1	2516112	2519914
chr1	2572342	2577688
chr1	3380718	3382944
chr1	3383729	3390566
chr1	3393102	3395464
chr1	3395463	3397218
chr1	3397217	3400423
chr1	3548904	3551268
chr1	3693233	3696932
chr1	3696998	3699834
chr1	3700445	3702037
chr1	3705944	3709371
chr1	3725282	3728789
chr1	3732318	3735326
chr1	3737442	3740407
chr1	3742939	3745880
chr1	3754482	3755698
chr1	3777976	3780521
chr1	3803350	3805698
chr1	3811356	3814167
chr1	5916378	5922935
chr1	5981006	5981125
chr1	6229791	6242037
chr1	6243393	6244111
chr1	6245038	6246109
chr1	6246850	6249695
chr1	6259109	6261709
chr1	6268300	6271105
chr1	6271104	6274178
chr1	6278212	6280931
chr1	6283978	6284892
chr1	6284891	6286262
chr1	6286261	6290035
chr1	6524029	6527190
chr1	6527189	6531284
chr1	6605543	6614864
chr1	6637998	6641557
chr1	6643528	6645195
chr1	6645194	6647593
chr1	6647592	6649668
chr1	6652467	6655592
chr1	6655591	6658429
chr1	6660288	6665057
chr1	6679136	6681858
chr1	6691117	6693366
chr1	6693365	6694269
chr1	6695234	6698564
chr1	6701885	6707310
chr1	6708136	6710006
chr1	6718684	6720726
chr1	6726245	6730291
chr1	6753414	6757288
chr1	6760893	6763390
chr1	6868167	6869851
chr1	6869850	6871761
chr1	6906760	6909350
chr1	6910195	6913404
chr1	6941468	6943471
chr1	6970797	6972482
chr1	7832251	7833275
chr1	7842862	7845603
chr1	8029956	8030827
chr1	8067367	8069198
chr1	8069197	8071829
chr1	8083698	8085369
chr1	8085368	8087988
chr1	8405041	8408905
chr1	8408904	8410788
chr1	8422520	8425421
chr1	8918932	8920528
chr1	8920549	8921158
chr1	8921157	8921849
chr1	8923096	8924865
chr1	8925370	8927528
chr1	8929540	8931389
chr1	8931388	8933625
chr1	8933624	8934781
chr1	8935671	8937610
chr1	8937609	8940714
chr1	9296912	9298579
chr1	9330454	9333852
chr1	9607636	9609900
chr1	9627464	9628981
chr1	9636233	9639707
chr1	9660293	9665614
chr1	9669206	9674429
chr1	9674428	9676958
chr1	9676957	9680238
chr1	9782354	9787587
chr1	9790484	9792213
chr1	9798308	9801017
chr1	9820214	9824277
chr1	9900602	9907791
chr1	9967006	9972822
chr1	10048610	10050837
chr1	10098622	10100140
chr1	10102088	10105643
chr1	10109249	10112110
chr1	10118290	10120430
chr1	10191101	10193505
chr1	10201053	10205330
chr1	10210173	10215465
chr1	10226464	10229670
chr1	10233013	10236046
chr1	10457020	10459684
chr1	10465228	10468448
chr1	10513056	10514815
chr1	10520008	10523454
chr1	10524845	10527480
chr1	10552152	10554099
chr1	10688215	10692490
chr1	10693706	10696789
chr1	10696788	10698218
chr1	10699855	10704075
chr1	10711021	10714133
chr1	10717571	10721882
chr1	10721881	10723302
chr1	10733216	10737509
chr1	10737508	10741742
chr1	10751038	10754379
chr1	10788432	10790479
chr1	10835314	10838788
chr1	10847009	10850747
chr1	11069430	11073963
chr1	11079418	11080537
chr1	11080536	11082751
chr1	11083351	11084137
chr1	11084136	11085728
chr1	11087083	11090665
chr1	11113122	11113758
chr1	11113757	11114708
chr1	11114707	11120677
chr1	11126715	11130370
chr1	11130675	11133109
chr1	11185134	11187639
chr1	11199971	11203496
chr1	11308026	11312274
chr1	11312273	11315703
chr1	11338706	11340585
chr1	11343922	11346512
chr1	11347339	11350453
chr1	11355015	11358700
chr1	11359341	11363636
chr1	11592326	11595828
chr1	11736407	11743647
chr1	11847059	11851244
chr1	11851243	11852779
chr1	11853664	11855938
chr1	11876394	11877473
chr1	11880175	11881707
chr1	11887992	11890542
chr1	11907656	11910175
chr1	11969152	11970839
chr1	11983745	11987947
chr1	11997363	12000004
chr1	12002376	12006552
chr1	12006956	12008464
chr1	12015744	12021843
chr1	12030693	12034075
chr1	12046596	12050891
chr1	12059274	12062978
chr1	12067753	12073532
chr1	12355103	12358091
chr1	12443579	12445446
chr1	12668814	12673529
chr1	12674585	12677677
chr1	14074719	14077259
chr1	14100883	14103461
chr1	14104685	14105667
chr1	14108262	14109214
chr1	15309732	15312558
chr1	15312958	15318044
chr1	15320029	15323407
chr1	15323406	15329148
chr1	15339713	15343223
chr1	15362504	15366496
chr1	15371317	15374947
chr1	15379830	15383927
chr1	15745985	15749015
chr1	15749014	15751730
chr1	15753464	15758109
chr1	15852904	15855130
chr1	15900638	15904573
chr1	15904572	15905905
chr1	15965864	15967428
chr1	15967427	15968778
chr1	15975074	15977270
chr1	15991859	15993114
chr1	15993231	15994073
chr1	16049262	16053233
chr1	16053232	16055372
chr1	16059851	16062850
chr1	16159050	16160643
chr1	16160642	16162468
chr1	16240855	16243854
chr1	16253003	16255442
chr1	16258327	16259965
chr1	16259964	16261613
chr1	16261612	16264063
chr1	16265402	16266516
chr1	16269754	16273592
chr1	16273591	16275911
chr1	16275910	16278066
chr1	16555004	16558376
chr1	16570150	16572296
chr1	16572295	16573609
chr1	16703483	16710031
chr1	16717434	16719117
chr1	16719540	16722552
chr1	16722551	16726153
chr1	16729743	16731332
chr1	16731331	16734713
chr1	16779440	16785219
chr1	16889493	16891740
chr1	16893279	16894657
chr1	16919363	16920316
chr1	16925657	16927674
chr1	16928575	16929601
chr1	16929600	16930185
chr1	16930184	16930966
chr1	16931394	16931736
chr1	16931735	16933339
chr1	16933829	16934399
chr1	16936694	16937770
chr1	16942272	16943305
chr1	16943545	16944605
chr1	16944604	16948365
chr1	16958781	16962211
chr1	17292351	17294416
chr1	17322276	17324045
chr1	17353725	17356396
chr1	17378883	17382717
chr1	17730585	17733653
chr1	17734232	17740821
chr1	17747480	17749815
chr1	17751757	17754953
chr1	17763621	17766517
chr1	17844924	17849427
chr1	17850453	17853778
chr1	17855161	17857933
chr1	17861837	17864700
chr1	17864699	17872248
chr1	17913602	17916758
chr1	17917730	17920754
chr1	17932466	17936608
chr1	17944062	17946182
chr1	17946181	17948605
chr1	17952699	17954747
chr1	17957247	17959086
chr1	17963879	17966325
chr1	17968694	17970757
chr1	17973993	17975857
chr1	17977607	17980246
chr1	17986193	17988810
chr1	17990193	17992538
chr1	17997847	18000322
chr1	18014072	18016414
chr1	18025949	18034450
chr1	19405757	19407374
chr1	19416166	19418235
chr1	19434576	19439537
chr1	19448158	19450094
chr1	19466852	19468925
chr1	19473683	19475028
chr1	19505812	19507546
chr1	19540640	19544189
chr1	19549669	19555136
chr1	19560404	19562437
chr1	19567011	19570373
chr1	19579512	19581355
chr1	19581962	19584577
chr1	19586843	19588659
chr1	19588658	19589640
chr1	19645669	19651535
chr1	19651534	19653955
chr1	19655087	19660147
chr1	19663051	19665361
chr1	19665360	19666595
chr1	19666594	19669993
chr1	19670829	19672167
chr1	19678866	19681223
chr1	19685765	19688369
chr1	19695745	19698615
chr1	19698614	19702887
chr1	19714475	19716343
chr1	19762779	19765823
chr1	19765822	19769049
chr1	19787542	19789231
chr1	19793299	19795567
chr1	19800489	19803420
chr1	19805616	19807184
chr1	19810354	19813223
chr1	19815324	19818780
chr1	19923113	19924684
chr1	19955973	19957332
chr1	20004969	20008672
chr1	20205500	20209801
chr1	20825477	20827194
chr1	20832222	20834140
chr1	20963535	20967251
chr1	20978040	20980513
chr1	20980512	20982963
chr1	20982962	20985080
chr1	21056371	21059832
chr1	21502125	21504637
chr1	21539007	21542770
chr1	21550873	21552290
chr1	21586444	21589591
chr1	21589590	21592481
chr1	21605025	21607940
chr1	21615095	21619330
chr1	21619618	21626283
chr1	21636793	21640318
chr1	21640317	21642695
chr1	21649541	21652781
chr1	21652780	21654857
chr1	21655493	21657337
chr1	21666248	21669611
chr1	21670023	21673334
chr1	22004847	22006774
chr1	22007351	22008799
chr1	22075655	22077077
chr1	22378593	22379987
chr1	22391810	22393228
chr1	22429915	22431405
chr1	22434528	22436485
chr1	22438350	22439081
chr1	22442475	22444734
chr1	22452459	22457360
chr1	22463352	22466755
chr1	22797541	22799555
chr1	22839768	22841974
chr1	22858517	22860685
chr1	22862285	22864252
chr1	22864251	22865917
chr1	22872834	22879264
chr1	23407602	23409239
chr1	23411243	23412191
chr1	23412803	23415526
chr1	23416569	23418499
chr1	23419607	23421493
chr1	23636215	23636901
chr1	23636900	23638665
chr1	23638664	23638763
chr1	23651875	23653809
chr1	23669364	23671408
chr1	23749481	23752560
chr1	24019802	24020517
chr1	24027755	24029196
chr1	24030642	24034881
chr1	24055166	24061358
chr1	24068567	24070847
chr1	24082302	24083644
chr1	24086370	24087570
chr1	24089005	24090029
chr1	24118379	24121913
chr1	24121912	24126553
chr1	24127641	24129037
chr1	24134465	24139126
chr1	24284474	24285445
chr1	24285444	24287864
chr1	24301661	24304749
chr1	24306205	24308531
chr1	24990131	24992239
chr1	25073136	25076248
chr1	25123087	25127771
chr1	25170924	25173187
chr1	25173186	25176747
chr1	25544193	25545990
chr1	25565723	25567844
chr1	25894438	25896646
chr1	26134914	26138726
chr1	26139011	26142684
chr1	26142683	26144042
chr1	26144041	26145837
chr1	26145836	26147603
chr1	26151925	26153530
chr1	26153529	26156444
chr1	26191317	26194022
chr1	26201364	26204500
chr1	26231768	26233743
chr1	26495265	26497439
chr1	26497438	26499660
chr1	26499659	26501773
chr1	26501951	26504517
chr1	26600947	26603789
chr1	26615698	26619773
chr1	26624358	26627639
chr1	26795207	26796302
chr1	26797251	26800122
chr1	26825024	26827847
chr1	26895336	26896691
chr1	27018703	27025103
chr1	27025102	27026306
chr1	27036070	27038840
chr1	27041908	27044904
chr1	27074548	27076374
chr1	27096005	27097302
chr1	27105879	27107732
chr1	27174930	27176995
chr1	27188040	27191887
chr1	27201610	27204761
chr1	27205528	27207336
chr1	27208003	27209637
chr1	27215706	27219723
chr1	27219722	27222430
chr1	27264667	27268928
chr1	27270100	27271958
chr1	27271957	27276180
chr1	27323871	27326026
chr1	27329248	27331245
chr1	27331244	27333074
chr1	27333073	27337007
chr1	27657111	27658279
chr1	27663791	27667761
chr1	27673048	27677182
chr1	27677181	27678361
chr1	27678360	27680899
chr1	27680898	27685093
chr1	27689575	27693736
chr1	27725499	27726560
chr1	27729731	27731202
chr1	27731201	27733972
chr1	27856957	27859374
chr1	27861221	27865561
chr1	27873473	27878199
chr1	28103510	28104809
chr1	28111819	28114307
chr1	28151520	28154274
chr1	28175542	28177431
chr1	28220933	28222699
chr1	28291742	28293963
chr1	28525500	28527100
chr1	28527595	28531405
chr1	28599444	28601754
chr1	28834087	28835029
chr1	28835028	28835154
chr1	28836611	28836935
chr1	28836934	28837823
chr1	28839225	28841403
chr1	28843687	28846907
chr1	28846906	28850005
chr1	28856305	28862829
chr1	28862828	28865055
chr1	28870160	28871289
chr1	28871796	28874513
chr1	28901603	28903832
chr1	28903831	28904752
chr1	28904751	28906023
chr1	28907337	28910241
chr1	28945157	28947344
chr1	28995127	28998341
chr1	29010603	29014068
chr1	29040826	29043102
chr1	29062515	29064787
chr1	29070072	29071637
chr1	29099041	29103152
chr1	29238758	29242781
chr1	29464772	29468510
chr1	29469632	29471129
chr1	29474984	29476452
chr1	29492920	29494340
chr1	29519540	29522624
chr1	29530015	29533022
chr1	31190069	31192890
chr1	31195842	31197901
chr1	31403036	31404108
chr1	31405800	31407320
chr1	31409255	31412752
chr1	31421209	31423964
chr1	31453330	31455119
chr1	31459945	31461564
chr1	31478320	31479644
chr1	31524610	31527752
chr1	31754776	31755838
chr1	31759073	31762168
chr1	31828440	31832763
chr1	31839560	31842458
chr1	31850901	31852950
chr1	31884509	31887352
chr1	31903857	31905566
chr1	31906285	31910295
chr1	32086217	32088244
chr1	32088243	32095493
chr1	32096277	32098568
chr1	32379138	32380614
chr1	32400002	32405058
chr1	32477733	32480947
chr1	32503298	32504676
chr1	32522372	32524435
chr1	32524460	32525453
chr1	32529391	32531310
chr1	32540183	32543689
chr1	32562624	32565038
chr1	32565862	32570146
chr1	32639319	32642338
chr1	32643980	32645829
chr1	32653677	32661008
chr1	32661815	32663047
chr1	32663046	32664605
chr1	32664604	32666655
chr1	32670479	32671970
chr1	32671969	32673333
chr1	32673629	32675171
chr1	32675170	32676263
chr1	32676262	32679995
chr1	32679994	32683351
chr1	32687857	32690109
chr1	32691968	32693614
chr1	32695550	32698173
chr1	32698172	32699582
chr1	32699581	32701379
chr1	32790916	32793157
chr1	32793156	32794629
chr1	32794628	32798300
chr1	32798299	32798983
chr1	32798982	32800768
chr1	32823032	32824494
chr1	32825922	32830896
chr1	32830895	32832885
chr1	32853983	32858074
chr1	33004590	33006308
chr1	33070211	33073465
chr1	33220244	33221705
chr1	33230584	33233173
chr1	33233563	33234485
chr1	33234484	33238235
chr1	33238234	33239110
chr1	33239109	33240003
chr1	33240323	33242119
chr1	33244832	33246719
chr1	33279562	33282139
chr1	33282138	33283841
chr1	33316613	33319672
chr1	33358443	33364220
chr1	33457686	33460129
chr1	33460925	33463184
chr1	33463387	33466051
chr1	33466050	33467710
chr1	33467709	33468635
chr1	33483782	33484448
chr1	33484447	33485430
chr1	33494172	33495824
chr1	33614498	33617630
chr1	33625822	33632522
chr1	33720901	33725417
chr1	33783893	33786643
chr1	33787457	33790232
chr1	33812123	33816384
chr1	35320900	35322832
chr1	35327556	35328911
chr1	35329646	35331290
chr1	35331630	35333582
chr1	35554106	35558752
chr1	35628074	35634025
chr1	35641936	35643306
chr1	35643305	35644504
chr1	35645700	35646556
chr1	35647658	35648193
chr1	35649719	35649933
chr1	35649932	35650257
chr1	35650256	35651493
chr1	35652725	35652993
chr1	35652992	35653744
chr1	35653743	35654705
chr1	35657022	35659405
chr1	35895032	35897334
chr1	35982480	35986536
chr1	36028660	36030221
chr1	36030220	36032646
chr1	36034582	36036783
chr1	36056630	36060620
chr1	36063165	36066530
chr1	36066573	36068408
chr1	36176800	36180130
chr1	36221671	36224951
chr1	36395724	36397327
chr1	36451929	36454235
chr1	36552883	36555181
chr1	36555180	36556567
chr1	36558504	36560564
chr1	36601962	36603514
chr1	36646582	36648469
chr1	36701286	36704144
chr1	36705628	36706262
chr1	36708494	36710307
chr1	36720839	36724740
chr1	36771652	36775876
chr1	36784078	36785710
chr1	36785709	36790283
chr1	36790594	36792832
chr1	36806846	36810326
chr1	36815664	36818058
chr1	36818057	36821862
chr1	36834709	36836802
chr1	36842395	36845468
chr1	36850327	36852473
chr1	36852472	36855067
chr1	36919147	36920878
chr1	36921056	36922093
chr1	36924636	36926612
chr1	37938923	37941671
chr1	37941670	37943034
chr1	37943511	37944378
chr1	37945446	37946124
chr1	37946626	37947843
chr1	37947842	37949911
chr1	37951607	37952206
chr1	37952477	37953318
chr1	37953397	37954200
chr1	38006009	38007965
chr1	38011903	38014372
chr1	38017918	38021266
chr1	38030478	38032087
chr1	38036490	38039426
chr1	38149509	38152245
chr1	38170215	38172271
chr1	38172270	38173882
chr1	38178909	38182990
chr1	38258976	38261706
chr1	38267581	38268845
chr1	38271021	38271909
chr1	38279847	38281475
chr1	38281474	38285297
chr1	38324754	38326163
chr1	38424162	38427403
chr1	38444754	38449717
chr1	38453298	38457363
chr1	38457362	38459358
chr1	38491038	38491991
chr1	38492056	38497467
chr1	39455882	39458065
chr1	39468009	39468811
chr1	39469779	39471268
chr1	39472475	39476183
chr1	39478613	39481850
chr1	39495404	39498574
chr1	39502385	39504112
chr1	39504111	39507750
chr1	39509007	39512409
chr1	39928510	39930381
chr1	39985501	39989120
chr1	39990659	39993312
chr1	39995496	39998730
chr1	40027551	40028800
chr1	40028812	40030684
chr1	40031294	40033564
chr1	40035610	40038585
chr1	40218176	40219946
chr1	40224432	40228092
chr1	40291817	40295709
chr1	40505346	40508084
chr1	40526545	40529819
chr1	40529904	40531916
chr1	40535100	40536576
chr1	40537277	40538350
chr1	40650016	40652433
chr1	40672844	40674662
chr1	40679511	40681462
chr1	41148880	41149967
chr1	41150379	41153591
chr1	41154011	41155300
chr1	41156886	41158666
chr1	41233933	41235423
chr1	41323866	41325598
chr1	41445186	41446957
chr1	41452484	41455828
chr1	41462745	41464376
chr1	41472342	41474725
chr1	41487041	41491219
chr1	41491825	41494755
chr1	41520178	41525704
chr1	41963171	41965208
chr1	41980106	41984675
chr1	41998258	42001983
chr1	42004564	42007280
chr1	42009028	42012460
chr1	42046985	42051005
chr1	42108389	42110626
chr1	42112617	42114723
chr1	42126299	42131509
chr1	42197508	42204187
chr1	42652496	42653637
chr1	42762818	42763872
chr1	43130284	43133375
chr1	43139606	43140465
chr1	43140872	43142563
chr1	43168463	43170295
chr1	43180309	43182081
chr1	43182856	43185869
chr1	43209069	43214952
chr1	43246345	43249718
chr1	43281715	43283177
chr1	43314815	43317933
chr1	43389437	43391043
chr1	43392559	43394167
chr1	43394328	43395824
chr1	43396531	43398147
chr1	43404221	43407295
chr1	43409484	43411448
chr1	43413014	43415421
chr1	43417629	43419551
chr1	43419550	43420872
chr1	43423611	43425000
chr1	43444044	43447514
chr1	43631035	43634237
chr1	43637295	43639218
chr1	43736904	43740655
chr1	43828182	43829331
chr1	43829330	43834145
chr1	43852065	43854676
chr1	43887102	43891430
chr1	43900613	43904035
chr1	43904034	43905701
chr1	43906070	43908236
chr1	43912349	43914202
chr1	43914201	43920035
chr1	44010386	44012820
chr1	44034404	44037112
chr1	44060706	44065661
chr1	44080042	44083151
chr1	44083150	44085875
chr1	44099365	44102902
chr1	44129115	44130464
chr1	44132864	44135130
chr1	44140513	44142302
chr1	44143851	44144899
chr1	44145466	44146700
chr1	44148659	44152528
chr1	44156494	44160586
chr1	44161540	44166539
chr1	44167818	44169778
chr1	44169777	44171246
chr1	44171675	44172752
chr1	44395545	44397769
chr1	44409974	44414262
chr1	44426641	44432044
chr1	44438568	44439796
chr1	44441554	44443210
chr1	44452347	44453477
chr1	44453476	44455208
chr1	44456791	44458209
chr1	44461400	44464724
chr1	44475963	44480711
chr1	44487523	44492466
chr1	44679457	44681569
chr1	44682680	44684311
chr1	44684310	44688501
chr1	44697223	44699618
chr1	44703462	44706310
chr1	44769250	44771068
chr1	44795297	44797371
chr1	44818929	44821338
chr1	45100105	45102141
chr1	45102214	45103448
chr1	45105154	45108687
chr1	45109835	45113442
chr1	45241680	45243795
chr1	45243794	45244696
chr1	45244695	45247057
chr1	45248503	45250885
chr1	45339821	45343026
chr1	45343025	45346896
chr1	45465887	45467493
chr1	45468223	45474327
chr1	45799355	45803433
chr1	45806124	45807469
chr1	45807557	45809645
chr1	45810063	45812297
chr1	45812296	45814280
chr1	45973630	45974368
chr1	45974367	45975067
chr1	45979063	45980489
chr1	46019369	46021849
chr1	46025161	46031596
chr1	46031634	46035464
chr1	46035829	46037812
chr1	46082866	46085078
chr1	46085077	46085849
chr1	46085848	46086453
chr1	46088829	46093068
chr1	46101941	46103189
chr1	46112712	46114835
chr1	46115749	46116529
chr1	46116695	46117669
chr1	46151084	46153244
chr1	46156823	46158135
chr1	46494767	46496024
chr1	46500472	46503476
chr1	46504311	46506427
chr1	46522275	46525102
chr1	46557796	46559125
chr1	46583178	46584867
chr1	46651944	46653599
chr1	46653849	46656176
chr1	46738950	46739777
chr1	46739776	46741437
chr1	46744797	46745413
chr1	46745412	46747839
chr1	46747838	46750152
chr1	46751165	46752478
chr1	46766836	46769423
chr1	46778811	46780610
chr1	46817292	46819683
chr1	46826277	46829154
chr1	46836590	46840354
chr1	47026676	47028839
chr1	47105404	47108119
chr1	47137782	47140135
chr1	47181340	47183168
chr1	47796922	47800064
chr1	47849991	47853345
chr1	47853344	47856796
chr1	50899282	50902676
chr1	51745663	51747764
chr1	51759118	51764269
chr1	51766725	51768495
chr1	51768747	51771673
chr1	51776907	51781414
chr1	51786451	51787941
chr1	51795281	51797812
chr1	51808377	51812669
chr1	51813140	51815056
chr1	51815055	51818696
chr1	51957164	51960763
chr1	51983483	51985496
chr1	51990650	51996059
chr1	52028675	52029971
chr1	52059305	52061328
chr1	52088630	52090529
chr1	52176315	52179222
chr1	52193855	52196022
chr1	52219425	52220264
chr1	52250159	52251725
chr1	52252409	52253166
chr1	52253920	52259139
chr1	52270004	52272277
chr1	52489568	52491301
chr1	52497570	52499740
chr1	52812323	52814465
chr1	52818810	52820843
chr1	52822195	52823886
chr1	52823885	52826897
chr1	52827144	52830589
chr1	53150372	53152702
chr1	53153507	53154314
chr1	53161304	53165267
chr1	53362734	53366127
chr1	53370128	53371344
chr1	53371954	53375044
chr1	53669701	53672891
chr1	53676708	53680093
chr1	53685845	53687673
chr1	53702136	53704817
chr1	53744320	53748350
chr1	53764585	53769374
chr1	53778657	53782335
chr1	53784516	53786804
chr1	53791133	53795827
chr1	54340710	54344682
chr1	54677880	54679082
chr1	54681004	54684567
chr1	54685075	54686628
chr1	54687392	54688727
chr1	54692506	54694028
chr1	54694027	54697095
chr1	55208711	55211336
chr1	55314137	55316049
chr1	55318434	55322590
chr1	55323765	55326297
chr1	55336842	55338414
chr1	55349051	55352048
chr1	59008952	59011573
chr1	59011572	59013040
chr1	59041179	59043742
chr1	59246507	59247229
chr1	59247228	59251500
chr1	59251499	59251809
chr1	60278482	60281377
chr1	60323646	60324756
chr1	62279365	62280968
chr1	62280967	62282700
chr1	62288170	62289224
chr1	62337948	62339427
chr1	62592210	62593761
chr1	62603757	62606902
chr1	62610424	62611669
chr1	62611668	62613847
chr1	62901317	62903694
chr1	65300527	65302636
chr1	65302635	65303930
chr1	65309367	65314341
chr1	65314340	65317503
chr1	65318834	65321963
chr1	65391825	65393165
chr1	65421693	65424138
chr1	65425440	65428550
chr1	65431145	65432454
chr1	65441597	65443571
chr1	65612449	65615357
chr1	65885956	65890173
chr1	67374679	67377322
chr1	67395610	67396818
chr1	67864580	67866604
chr1	67880256	67882319
chr1	67895297	67897011
chr1	68149976	68151193
chr1	68151192	68152603
chr1	68152602	68154779
chr1	68165077	68167379
chr1	70686946	70688244
chr1	70708850	70710166
chr1	71519615	71522664
chr1	71527034	71527604
chr1	71536808	71537576
chr1	75216941	75218548
chr1	76208210	76211583
chr1	76260429	76264086
chr1	78026346	78028016
chr1	78148544	78151294
chr1	78407261	78409756
chr1	78417443	78419436
chr1	78425312	78427321
chr1	78441855	78443440
chr1	84546867	84550407
chr1	84957204	84958359
chr1	84970648	84973031
chr1	85154754	85156619
chr1	85666093	85667892
chr1	85739384	85740324
chr1	85741490	85745852
chr1	86040324	86044246
chr1	86046354	86048294
chr1	87169446	87172298
chr1	87202557	87206078
chr1	89263972	89265643
chr1	89383820	89386189
chr1	89391182	89393372
chr1	89415094	89417242
chr1	89446471	89450749
chr1	89989516	89991733
chr1	89994837	89996919
chr1	90055838	90057053
chr1	90284723	90285607
chr1	90285606	90288008
chr1	90295535	90297771
chr1	90346433	90348600
chr1	90480874	90482442
chr1	90492403	90493504
chr1	91354378	91356258
chr1	91360143	91361801
chr1	91364422	91365702
chr1	91416633	91418091
chr1	91430263	91431682
chr1	91482825	91483890
chr1	91484326	91485474
chr1	91486774	91487760
chr1	91851953	91852831
chr1	91852830	91853109
chr1	91853108	91853859
chr1	91970407	91972827
chr1	93296834	93298144
chr1	93303562	93304991
chr1	93609608	93611793
chr1	93614201	93616087
chr1	93785150	93787861
chr1	94017383	94019498
chr1	94047625	94050915
chr1	94137786	94139031
chr1	94145150	94148735
chr1	94306441	94308800
chr1	94310963	94313165
chr1	94640425	94642589
chr1	95705860	95707768
chr1	97198073	97200110
chr1	100434356	100437858
chr1	100503501	100504940
chr1	101361780	101362794
chr1	101406489	101409001
chr1	104066096	104067675
chr1	105395066	105395196
chr1	106735826	106736608
chr1	106736607	106737169
chr1	106746489	106746630
chr1	106755540	106755958
chr1	106755957	106756477
chr1	106764661	106764790
chr1	106772899	106773846
chr1	106788479	106789169
chr1	106789727	106790658
chr1	106827491	106830072
chr1	106840430	106842873
chr1	106857550	106858190
chr1	106858189	106859514
chr1	106866651	106868658
chr1	106868657	106868861
chr1	106871463	106872249
chr1	106873371	106873853
chr1	106884569	106884674
chr1	106884673	106884805
chr1	106887016	106888033
chr1	106890295	106892100
chr1	106892879	106895636
chr1	106897048	106898564
chr1	106953555	106953680
chr1	107151894	107152073
chr1	107320238	107320355
chr1	107579991	107580100
chr1	107598106	107599362
chr1	107599361	107601146
chr1	107601145	107601249
chr1	107662008	107662130
chr1	107845184	107845273
chr1	107881490	107881618
chr1	108151072	108151642
chr1	108663580	108664890
chr1	108664889	108666390
chr1	108666719	108667865
chr1	108668738	108671075
chr1	108671772	108672922
chr1	108672948	108673252
chr1	108673251	108673786
chr1	108673785	108674244
chr1	108675116	108676893
chr1	108676892	108677044
chr1	108679967	108680869
chr1	108687606	108689333
chr1	108692963	108694056
chr1	108712424	108712741
chr1	108715657	108718458
chr1	108734266	108735024
chr1	108735130	108735935
chr1	108735934	108736686
chr1	108738644	108739791
chr1	108741259	108741742
chr1	108741741	108744063
chr1	108744062	108745596
chr1	108886119	108887326
chr1	108899828	108900803
chr1	108907991	108909977
chr1	109199543	109200570
chr1	109232757	109236021
chr1	109238896	109241068
chr1	109241351	109241683
chr1	109241682	109242493
chr1	109242492	109242647
chr1	109243398	109243537
chr1	109243536	109243667
chr1	109288306	109290328
chr1	109290656	109291902
chr1	109465308	109467283
chr1	109475503	109477102
chr1	109477205	109477878
chr1	109491289	109492699
chr1	109505676	109509013
chr1	109605514	109607360
chr1	109613378	109617506
chr1	109637122	109638516
chr1	109647585	109648820
chr1	109655445	109657708
chr1	109751721	109753801
chr1	109773538	109774825
chr1	109779291	109780281
chr1	109780280	109780948
chr1	109780947	109782797
chr1	109782796	109783152
chr1	109783317	109785490
chr1	109791494	109793671
chr1	109793670	109797687
chr1	109799734	109802890
chr1	109810357	109813855
chr1	109814281	109816571
chr1	109949450	109950620
chr1	109951006	109952099
chr1	109956869	109958340
chr1	109959345	109960891
chr1	109966174	109968286
chr1	109972870	109974141
chr1	110025746	110029215
chr1	110036306	110039316
chr1	110040002	110043840
chr1	110088720	110092618
chr1	110130094	110131629
chr1	110148414	110149335
chr1	110166950	110175917
chr1	110274245	110275803
chr1	110275802	110279127
chr1	110528146	110528592
chr1	110531990	110534656
chr1	110534655	110535998
chr1	110544433	110545464
chr1	110559434	110561353
chr1	110563272	110564246
chr1	110599261	110601901
chr1	110602593	110604526
chr1	110879963	110880086
chr1	110880085	110885509
chr1	110885508	110885648
chr1	110892056	110893160
chr1	110921416	110923371
chr1	110929033	110930611
chr1	110949112	110951530
chr1	111498230	111499660
chr1	111682603	111684200
chr1	111704424	111705222
chr1	111727360	111729181
chr1	111729180	111729502
chr1	111729501	111730515
chr1	111733103	111734348
chr1	111734347	111735364
chr1	111735363	111738057
chr1	111746620	111748303
chr1	111976728	111979198
chr1	111979790	111981101
chr1	111981555	111982567
chr1	111985647	111987055
chr1	111993583	111994612
chr1	111994611	111995638
chr1	112005304	112006345
chr1	112161199	112163108
chr1	112174370	112176466
chr1	112235925	112236934
chr1	112252596	112254745
chr1	112259450	112260300
chr1	112260435	112261204
chr1	112265646	112271188
chr1	112297831	112300309
chr1	112305478	112307126
chr1	113152294	113153840
chr1	113165935	113168350
chr1	113182011	113185446
chr1	113215315	113218487
chr1	113237730	113239408
chr1	113239407	113241486
chr1	113254140	113258551
chr1	114022693	114023722
chr1	114095132	114096238
chr1	114233214	114233782
chr1	114233781	114235887
chr1	114241126	114242678
chr1	114335746	114337719
chr1	114446177	114446749
chr1	114446748	114449434
chr1	114479532	114482831
chr1	114501275	114502329
chr1	114508050	114509109
chr1	114513179	114514227
chr1	114514226	114514771
chr1	114514770	114516194
chr1	114516458	114516925
chr1	114518201	114519707
chr1	114923798	114925593
chr1	114927853	114927935
chr1	114927934	114929381
chr1	114929380	114931075
chr1	114932928	114933610
chr1	114934087	114934306
chr1	114934305	114934806
chr1	114934805	114936007
chr1	114951650	114951791
chr1	114951790	114951872
chr1	114951871	114952734
chr1	114952733	114953617
chr1	114953616	114954825
chr1	115002102	115004717
chr1	115010479	115011146
chr1	115021220	115023231
chr1	115034922	115035993
chr1	115035992	115036909
chr1	115044518	115045734
chr1	115045733	115047370
chr1	115052113	115054663
chr1	115054662	115054975
chr1	115054974	115055835
chr1	115114753	115116276
chr1	115116275	115116480
chr1	115118653	115119221
chr1	115154465	115154618
chr1	115256197	115257117
chr1	115258533	115258856
chr1	115262606	115262674
chr1	115264168	115265971
chr1	115265970	115266087
chr1	115266086	115266190
chr1	115266189	115266220
chr1	115266219	115269239
chr1	115269238	115269964
chr1	115270065	115270509
chr1	115270508	115270751
chr1	115270750	115270945
chr1	115270944	115272325
chr1	115278412	115278466
chr1	115278465	115279148
chr1	115279699	115281522
chr1	115281521	115282046
chr1	115284701	115285475
chr1	115285714	115286590
chr1	115287883	115289973
chr1	115291006	115291103
chr1	115291102	115291468
chr1	115291467	115291839
chr1	115291838	115292400
chr1	115294310	115294943
chr1	115294942	115295259
chr1	115295258	115296222
chr1	115296221	115297327
chr1	115299934	115301706
chr1	115317786	115319333
chr1	115322656	115323960
chr1	115453153	115453285
chr1	115486531	115486635
chr1	116231185	116234560
chr1	116918047	116918343
chr1	116919286	116919806
chr1	116922966	116924023
chr1	116932825	116934057
chr1	116935034	116935692
chr1	116942840	116943859
chr1	116943858	116944385
chr1	116944418	116945001
chr1	116945582	116946141
chr1	116946140	116948292
chr1	116951357	116954050
chr1	116990141	116990266
chr1	117466262	117469259
chr1	117480903	117484004
chr1	117502477	117505529
chr1	117528916	117531595
chr1	117617458	117619390
chr1	117625270	117627125
chr1	117628480	117629491
chr1	117647199	117648709
chr1	117648782	117649911
chr1	117650854	117651796
chr1	117908767	117911223
chr1	117966345	117967907
chr1	117971185	117974656
chr1	118029246	118030271
chr1	118499760	118501472
chr1	119682503	119684059
chr1	119706348	119708358
chr1	120453513	120454251
chr1	120463434	120467002
chr1	120504518	120506742
chr1	120539046	120543318
chr1	120611077	120612816
chr1	143417094	143420316
chr1	143456514	143457727
chr1	143461773	143464385
chr1	143466816	143469398
chr1	144541965	144542173
chr1	144930494	144931732
chr1	145070590	145070717
chr1	145117250	145118098
chr1	145118097	145118363
chr1	145208569	145210347
chr1	145250761	145252065
chr1	145278057	145282274
chr1	145289161	145290204
chr1	145290490	145291335
chr1	145291611	145292559
chr1	145320184	145324909
chr1	145364239	145367389
chr1	145508800	145509646
chr1	145509645	145510485
chr1	145510484	145511305
chr1	145511304	145512407
chr1	145520505	145521693
chr1	145581946	145584882
chr1	145584881	145585800
chr1	145590472	145590665
chr1	145590664	145591385
chr1	145591384	145593099
chr1	145593098	145593133
chr1	145593324	145594877
chr1	145594876	145595590
chr1	145595589	145596045
chr1	145596044	145596845
chr1	145597030	145597726
chr1	145597725	145599027
chr1	145601999	145602752
chr1	145605155	145606147
chr1	145606471	145607873
chr1	145609124	145613217
chr1	145688429	145690794
chr1	145700696	145702366
chr1	145702365	145702550
chr1	145743902	145745512
chr1	146624921	146626847
chr1	146642040	146644962
chr1	146762215	146764229
chr1	146764291	146765969
chr1	146772226	146773610
chr1	146773609	146774616
chr1	146774753	146774913
chr1	146776336	146777364
chr1	146779968	146781536
chr1	147079606	147080829
chr1	147084394	147086617
chr1	147092050	147093716
chr1	147096230	147097808
chr1	147999591	148001598
chr1	148008544	148012115
chr1	148554601	148558367
chr1	149816393	149817129
chr1	149817128	149817846
chr1	149817845	149818225
chr1	149853115	149854348
chr1	149854347	149856112
chr1	149858436	149861198
chr1	149871407	149874224
chr1	149874912	149876899
chr1	149892428	149893568
chr1	149894447	149896820
chr1	149897337	149898262
chr1	149898793	149900305
chr1	149910610	149911297
chr1	149926564	149928208
chr1	149975924	149978044
chr1	149981983	149983177
chr1	150120501	150121702
chr1	150235748	150237614
chr1	150237613	150238756
chr1	150238755	150239829
chr1	150253689	150255510
chr1	150269309	150271658
chr1	150274648	150275190
chr1	150280727	150284919
chr1	150309939	150310959
chr1	150313643	150315491
chr1	150318327	150319137
chr1	150325253	150327080
chr1	150363642	150365317
chr1	150383298	150385650
chr1	150415009	150416615
chr1	150443190	150445218
chr1	150447830	150449654
chr1	150449653	150450846
chr1	150465440	150468796
chr1	150475317	150476586
chr1	150522485	150523797
chr1	150523796	150525636
chr1	150528422	150535725
chr1	150541255	150542059
chr1	150542058	150542600
chr1	150542599	150542643
chr1	150542642	150544034
chr1	150544033	150545244
chr1	150545243	150545369
chr1	150545579	150546120
chr1	150546119	150546935
chr1	150546934	150547202
chr1	150547201	150547835
chr1	150547834	150548670
chr1	150548690	150549004
chr1	150549003	150549378
chr1	150549377	150549483
chr1	150549482	150550279
chr1	150550278	150551184
chr1	150553747	150555011
chr1	150563418	150565461
chr1	150576244	150581053
chr1	150582025	150584539
chr1	150586103	150587264
chr1	150587790	150588066
chr1	150588065	150589003
chr1	150589147	150589684
chr1	150589683	150590579
chr1	150592233	150594600
chr1	150594599	150596146
chr1	150596145	150596969
chr1	150597029	150598126
chr1	150598125	150600568
chr1	150662683	150663402
chr1	150778754	150780515
chr1	150898463	150899352
chr1	150902966	150905223
chr1	150913944	150915102
chr1	150923063	150927085
chr1	150927336	150927749
chr1	150930832	150931433
chr1	150931432	150935211
chr1	150935210	150936188
chr1	150936240	150937639
chr1	150937745	150937872
chr1	150937871	150939401
chr1	150939400	150939531
chr1	150939530	150940456
chr1	150940455	150941493
chr1	150942307	150944072
chr1	150946809	150951513
chr1	150955071	150959686
chr1	150966930	150967721
chr1	150968673	150969498
chr1	150969903	150972233
chr1	150980285	150982973
chr1	151006610	151010131
chr1	151014952	151018164
chr1	151018163	151021593
chr1	151022714	151024794
chr1	151025162	151026026
chr1	151026025	151027006
chr1	151143298	151144819
chr1	151144818	151145844
chr1	151145843	151148131
chr1	151148151	151151403
chr1	151161706	151165340
chr1	151171193	151174552
chr1	151195621	151196507
chr1	151211590	151212842
chr1	151212885	151212982
chr1	151212981	151215311
chr1	151225207	151227549
chr1	151234038	151235437
chr1	151236360	151237519
chr1	151237518	151239924
chr1	151246650	151251498
chr1	151254384	151255637
chr1	151257775	151258711
chr1	151258710	151263784
chr1	151263783	151264700
chr1	151264699	151264749
chr1	151264748	151268404
chr1	151268403	151268741
chr1	151268740	151270419
chr1	151270516	151270865
chr1	151270864	151271654
chr1	151275027	151276617
chr1	151276616	151278342
chr1	151280250	151281775
chr1	151286017	151287892
chr1	151307788	151308768
chr1	151309061	151310142
chr1	151314542	151315074
chr1	151315073	151316573
chr1	151316572	151317657
chr1	151372994	151373337
chr1	151373336	151374824
chr1	151376507	151378188
chr1	151378579	151379561
chr1	151386946	151387847
chr1	151429991	151432199
chr1	151511142	151511242
chr1	151511241	151512438
chr1	151512437	151515088
chr1	151515087	151515137
chr1	151515136	151516086
chr1	151516085	151518465
chr1	151519317	151519394
chr1	151519393	151521139
chr1	151521138	151521766
chr1	151521765	151524041
chr1	151524040	151524363
chr1	151524362	151524651
chr1	151673411	151681073
chr1	151732678	151736427
chr1	151741093	151745278
chr1	151961847	151962468
chr1	152003170	152003954
chr1	152004152	152004877
[truncated: 31,458 more rows]
