# Supplementary material for: Co-transcriptional R-loops are the main cause of estrogen-induced DNA damage
Source: eLife. 2016 Aug 23;5:e17548. doi: 10.7554/eLife.17548 (PMC5030092; doi:10.7554/eLife.17548)
Supplement: Figure 2—figure supplement 1—source data 3. — DOI: http://dx.doi.org/10.7554/eLife.17548.016 [file elife-17548-fig2-figsupp1-data3.bed]

chr1	20970831	20976733
chr1	28311448	28313829
chr1	31457143	31459291
chr1	113242460	113246776
chr1	156236751	156238327
chr1	198180700	198181496
chr1	247463078	247464557
chr1	910825	919938
chr1	1176555	1183426
chr1	3405217	3410277
chr1	6154123	6160932
chr1	9303665	9312373
chr1	17299484	17302406
chr1	19395613	19401097
chr1	26606183	26609839
chr1	28835153	28836612
chr1	31193345	31195224
chr1	32634533	32637021
chr1	38271908	38275286
chr1	43249717	43254147
chr1	52558955	52561021
chr1	53736616	53740778
chr1	67894503	67895298
chr1	91356257	91358346
chr1	104068612	104071248
chr1	109182894	109184152
chr1	116915119	116918048
chr1	150206683	150208856
chr1	150601328	150602421
chr1	151255636	151257674
chr1	153615196	153616879
chr1	153746683	153747522
chr1	155971128	155979029
chr1	159905532	159907852
chr1	161084774	161089571
chr1	201850767	201852339
chr1	201980319	201984955
chr1	202111890	202114959
chr1	204209883	204210282
chr1	218496413	218498136
chr1	228326249	228329244
chr1	235272675	235274714
chr1	850620	871237
chr1	878457	885350
chr1	898915	903643
chr1	931388	936957
chr1	962692	969728
chr1	1015509	1026203
chr1	1111952	1120374
chr1	1194868	1196934
chr1	1222215	1235822
chr1	1244485	1246955
chr1	1257617	1261894
chr1	1293347	1301401
chr1	1341348	1349210
chr1	1422402	1426924
chr1	1473389	1477036
chr1	1538089	1542285
chr1	1554068	1562480
chr1	1588661	1593746
chr1	1683614	1687882
chr1	2110622	2115858
chr1	2209369	2214367
chr1	2242661	2244948
chr1	2308196	2310457
chr1	2324812	2326604
chr1	2342336	2346095
chr1	2439876	2445819
chr1	2569594	2572343
chr1	3370482	3380719
chr1	3702036	3704133
chr1	6499370	6504949
chr1	6517874	6523372
chr1	6585870	6592689
chr1	8042458	8048936
chr1	8414884	8421659
chr1	8927527	8929541
chr1	9666203	9668544
chr1	9776372	9782355
chr1	10124754	10127061
chr1	10698217	10699856
chr1	11090664	11092981
chr1	11729916	11735114
chr1	11812397	11815080
chr1	11910174	11913150
chr1	12087764	12092004
chr1	12677676	12686876
chr1	15269334	15277082
chr1	16152547	16157707
chr1	16267463	16269755
chr1	16297843	16304096
chr1	16612129	16614019
chr1	16711010	16712499
chr1	16937769	16942273
chr1	16954701	16958782
chr1	17316190	17321753
chr1	17740820	17744488
chr1	17874618	17876668
chr1	17940470	17944063
chr1	17970824	17973688
chr1	19413959	19416167
chr1	19627409	19630611
chr1	19638389	19644954
chr1	19774855	19778572
chr1	21542769	21546863
chr1	21918599	21923885
chr1	22445453	22450003
chr1	22855581	22856909
chr1	22869381	22872232
chr1	23654453	23658701
chr1	24018481	24019803
chr1	24131114	24133659
chr1	24967850	24970786
chr1	25573908	25576794
chr1	26147602	26149833
chr1	26509193	26513928
chr1	26768542	26771463
chr1	26816762	26821517
chr1	27063831	27067385
chr1	27098194	27099372
chr1	27113161	27115600
chr1	27179500	27184963
chr1	27276179	27280057
chr1	27327067	27329249
chr1	27425356	27431468
chr1	27670318	27673049
chr1	27851993	27855778
chr1	28212606	28215796
chr1	28523501	28525501
chr1	29080725	29081891
chr1	29472595	29474827
chr1	29505834	29508252
chr1	31407319	31408329
chr1	32668103	32670480
chr1	32683350	32687858
chr1	32800767	32802258
chr1	32832884	32834942
chr1	32845714	32850206
chr1	33011539	33014420
chr1	33242118	33243882
chr1	33355024	33358444
chr1	33471142	33473646
chr1	33601628	33607153
chr1	33766826	33769824
chr1	33828898	33834442
chr1	35584669	35587762
chr1	35897333	35900827
chr1	36021934	36028661
chr1	36060619	36062963
chr1	36780375	36783671
chr1	36846155	36848557
chr1	36927581	36936230
chr1	38026724	38029528
chr1	38059933	38061201
chr1	38156829	38160575
chr1	38174543	38177354
chr1	38420005	38424163
chr1	38451227	38453269
chr1	39942362	39944418
chr1	39993311	39995497
chr1	40021775	40026452
chr1	40039176	40043311
chr1	41236818	41241718
chr1	41451202	41452184
chr1	41478446	41487042
chr1	41959408	41963172
chr1	41990507	41996485
chr1	42122649	42124574
chr1	42316924	42320750
chr1	43185980	43188232
chr1	43826323	43827526
chr1	44022483	44025273
chr1	44056496	44060707
chr1	44136792	44140514
chr1	44154697	44156495
chr1	44399839	44403583
chr1	44444283	44452113
chr1	45264675	45275511
chr1	45792269	45799356
chr1	46052441	46055675
chr1	46069982	46072638
chr1	46086452	46088672
chr1	46497620	46500204
chr1	46741436	46744798
chr1	46758397	46761340
chr1	51756287	51757864
chr1	51788158	51790776
chr1	51804136	51807372
chr1	53786923	53789738
chr1	54688726	54690878
chr1	55327013	55329379
chr1	59277068	59284451
chr1	86048293	86049111
chr1	94043598	94045995
chr1	97237327	97239540
chr1	106790657	106791939
chr1	108674243	108675117
chr1	108689801	108691663
chr1	108869275	108871928
chr1	109640669	109645796
chr1	109804169	109810358
chr1	110033239	110035117
chr1	110525571	110528147
chr1	111738056	111741477
chr1	111983663	111985317
chr1	112967233	112969656
chr1	112998076	113000511
chr1	113065553	113067398
chr1	113605467	113607220
chr1	114933609	114933939
chr1	115112800	115114754
chr1	115258855	115262607
chr1	115277250	115278413
chr1	116194665	116198008
chr1	116210080	116211867
chr1	117111297	117115889
chr1	117620240	117622266
chr1	117652782	117653795
chr1	118471426	118472990
chr1	145504932	145508801
chr1	145586702	145589484
chr1	145602804	145605156
chr1	145702549	145707185
chr1	146734673	146736669
chr1	146749379	146753403
chr1	147093810	147096231
chr1	147420629	147423563
chr1	149911296	149919381
chr1	150121701	150127717
chr1	150239828	150242567
chr1	150255509	150258428
chr1	150517946	150522150
chr1	150535724	150541256
chr1	150551183	150553748
chr1	150977626	150979351
chr1	151138037	151142595
chr1	151272306	151275028
chr1	151289152	151290602
chr1	151317656	151322695
chr1	151371122	151372995
chr1	151961162	151961848
chr1	152008970	152012061
chr1	153632681	153634639
chr1	153923539	153928859
chr1	153941922	153945051
chr1	153960124	153960557
chr1	154154502	154159717
chr1	154222072	154224201
chr1	154319958	154322770
chr1	154549269	154550549
chr1	154941462	154943655
chr1	154957678	154960208
chr1	154976150	154978640
chr1	155154581	155159468
chr1	155165608	155178225
chr1	155203513	155206214
chr1	155286072	155287739
chr1	155385228	155387195
chr1	155417643	155418695
chr1	155531462	155533524
chr1	156005010	156011185
chr1	156020412	156025681
chr1	156039402	156043375
chr1	156122054	156126868
chr1	156204199	156207979
chr1	156218989	156221635
chr1	156516000	156520971
chr1	156564402	156565608
chr1	156679391	156682731
chr1	156696069	156699135
chr1	156711315	156715571
chr1	156743830	156746226
chr1	156907475	156911915
chr1	160186117	160188092
chr1	161020935	161021974
chr1	161037805	161039918
chr1	161070996	161072329
chr1	161102976	161105111
chr1	161184100	161186483
chr1	161823647	161825829
chr1	164526935	164528973
chr1	167312005	167314620
chr1	173767331	173768865
chr1	178994416	178996496
chr1	179056020	179060758
chr1	179076883	179081218
chr1	179189959	179194555
chr1	180058326	180061909
chr1	180239147	180241695
chr1	181057526	181059665
chr1	182991630	182995289
chr1	185286121	185287061
chr1	197049505	197051438
chr1	197065983	197067965
chr1	200621508	200623050
chr1	200834939	200837537
chr1	201080457	201082699
chr1	201473647	201475507
chr1	201965365	201966622
chr1	202094534	202099566
chr1	202817128	202820127
chr1	202849773	202852744
chr1	202915082	202917176
chr1	202997313	202999140
chr1	204094761	204096918
chr1	204226250	204231267
chr1	205501911	205506994
chr1	205667659	205670422
chr1	206863814	206864948
chr1	207077265	207078020
chr1	207976697	207981599
chr1	215792974	215794604
chr1	217775206	217776277
chr1	223949657	223954814
chr1	224198367	224204053
chr1	224214773	224217647
chr1	226031398	226034448
chr1	226539936	226544708
chr1	227163255	227170901
chr1	227915834	227923816
chr1	228259894	228264741
chr1	228276334	228278480
chr1	228392701	228399084
chr1	228473303	228478086
chr1	228489385	228492663
chr1	228535929	228544255
chr1	228555618	228557310
chr1	229571970	229574151
chr1	233748686	233751667
chr1	235420249	235422435
chr1	236699616	236702924
chr1	244560630	244564104
chr1	249238302	249250622
chr1	1	15272
chr1	723112	726824
chr1	838826	846732
chr1	848170	850621
chr1	876093	878458
chr1	905254	909085
chr1	909084	910826
chr1	928227	931389
chr1	936956	942420
chr1	958212	962634
chr1	970885	974403
chr1	989771	997092
chr1	1002905	1005129
chr1	1005128	1015510
chr1	1026202	1029759
chr1	1099843	1107118
chr1	1107117	1108219
chr1	1108218	1109735
chr1	1132492	1135441
chr1	1135440	1140826
chr1	1172376	1173711
chr1	1173710	1176556
chr1	1190000	1194157
chr1	1203252	1206876
chr1	1235821	1239428
chr1	1242563	1244486
chr1	1246954	1252100
chr1	1253572	1257618
chr1	1261893	1264520
chr1	1264519	1264854
chr1	1264853	1268317
chr1	1268316	1273793
chr1	1278193	1282647
chr1	1283838	1290699
chr1	1290698	1292982
chr1	1305520	1307771
chr1	1321122	1322180
chr1	1322179	1326321
chr1	1329779	1339069
chr1	1339068	1340507
chr1	1415938	1420256
chr1	1429390	1432089
chr1	1432088	1439141
chr1	1460775	1465276
chr1	1467759	1470694
chr1	1470693	1473020
chr1	1477116	1479361
chr1	1494826	1495966
chr1	1495965	1497416
chr1	1497415	1497729
chr1	1543200	1545985
chr1	1549739	1552732
chr1	1573732	1578098
chr1	1581414	1583929
chr1	1594406	1597811
chr1	1614060	1617798
chr1	1644646	1647159
chr1	1648933	1652278
chr1	1656930	1659631
chr1	1660295	1665319
chr1	1687982	1690761
chr1	1690760	1693005
chr1	1709351	1711710
chr1	1711761	1717557
chr1	1726489	1728436
chr1	1802457	1804312
chr1	1807871	1810751
chr1	1820954	1824127
chr1	1846576	1849506
chr1	2035929	2040926
chr1	2106837	2110623
chr1	2115857	2118262
chr1	2118331	2120607
chr1	2120606	2122563
chr1	2134254	2140693
chr1	2219898	2223447
chr1	2235149	2239373
chr1	2246474	2250059
chr1	2252406	2256766
chr1	2306508	2308197
chr1	2310456	2312324
chr1	2314028	2314966
chr1	2314965	2319471
chr1	2319605	2322165
chr1	2322164	2324380
chr1	2329777	2332057
chr1	2332333	2333190
chr1	2333189	2334719
chr1	2334793	2335727
chr1	2335726	2336006
chr1	2336005	2342337
chr1	2346094	2348326
chr1	2348325	2349595
chr1	2349594	2351768
chr1	2427382	2432968
chr1	2432967	2435020
chr1	2435019	2436907
chr1	2436906	2439877
chr1	2447225	2450366
chr1	2516112	2519914
chr1	2572342	2577688
chr1	3383729	3390566
chr1	3397217	3400423
chr1	3410276	3420306
chr1	3548904	3551268
chr1	3627406	3634297
chr1	3693233	3696932
chr1	3696998	3699834
chr1	5916378	5922935
chr1	6243393	6244111
chr1	6245038	6246109
chr1	6246850	6249695
chr1	6259109	6261709
chr1	6271104	6274178
chr1	6278212	6280931
chr1	6283978	6284892
chr1	6284891	6286262
chr1	6286261	6290035
chr1	6524029	6527190
chr1	6527189	6531284
chr1	6532684	6536779
chr1	6637998	6641557
chr1	6643528	6645195
chr1	6645194	6647593
chr1	6647592	6649668
chr1	6652467	6655592
chr1	6655591	6658429
chr1	6691117	6693366
chr1	6695234	6698564
chr1	6701885	6707310
chr1	6726245	6730291
chr1	6753414	6757288
chr1	6869850	6871761
chr1	6906760	6909350
chr1	6910195	6913404
chr1	6941468	6943471
chr1	7842862	7845603
chr1	8029956	8030827
chr1	8067367	8069198
chr1	8069197	8071829
chr1	8085368	8087988
chr1	8405041	8408905
chr1	8408904	8410788
chr1	8422520	8425421
chr1	8434465	8436226
chr1	8657481	8660725
chr1	8686185	8687740
chr1	8724321	8725564
chr1	8767019	8769284
chr1	8918932	8920528
chr1	8920549	8921158
chr1	8921157	8921849
chr1	8923096	8924865
chr1	8925370	8927528
chr1	8929540	8931389
chr1	8931388	8933625
chr1	8933624	8934781
chr1	8935671	8937610
chr1	8937609	8940714
chr1	9296912	9298579
chr1	9602546	9606833
chr1	9607636	9609900
chr1	9627464	9628981
chr1	9636233	9639707
chr1	9660293	9665614
chr1	9669206	9674429
chr1	9674428	9676958
chr1	9676957	9680238
chr1	9782354	9787587
chr1	9790484	9792213
chr1	9798308	9801017
chr1	9820214	9824277
chr1	10098622	10100140
chr1	10102088	10105643
chr1	10109249	10112110
chr1	10118290	10120430
chr1	10127060	10129879
chr1	10191101	10193505
chr1	10201053	10205330
chr1	10210173	10215465
chr1	10226464	10229670
chr1	10233013	10236046
chr1	10520008	10523454
chr1	10524845	10527480
chr1	10552152	10554099
chr1	10674689	10677478
chr1	10688215	10692490
chr1	10696788	10698218
chr1	10699855	10704075
chr1	10711021	10714133
chr1	10717571	10721882
chr1	10733216	10737509
chr1	10737508	10741742
chr1	10751038	10754379
chr1	10835314	10838788
chr1	11079418	11080537
chr1	11080536	11082751
chr1	11083351	11084137
chr1	11084136	11085728
chr1	11113122	11113758
chr1	11113757	11114708
chr1	11114707	11120677
chr1	11126715	11130370
chr1	11130675	11133109
chr1	11308026	11312274
chr1	11312273	11315703
chr1	11338706	11340585
chr1	11343922	11346512
chr1	11736407	11743647
chr1	11847059	11851244
chr1	11880175	11881707
chr1	11887992	11890542
chr1	11907656	11910175
chr1	11969152	11970839
chr1	11970838	11973262
chr1	11997363	12000004
chr1	12002376	12006552
chr1	12006956	12008464
chr1	12010016	12014233
chr1	12015744	12021843
chr1	12030693	12034075
chr1	12046596	12050891
chr1	12059274	12062978
chr1	12067753	12073532
chr1	12674585	12677677
chr1	14108262	14109214
chr1	15753464	15758109
chr1	15900638	15904573
chr1	15967427	15968778
chr1	15993231	15994073
chr1	16049262	16053233
chr1	16053232	16055372
chr1	16160642	16162468
chr1	16173222	16175428
chr1	16253003	16255442
chr1	16259964	16261613
chr1	16261612	16264063
chr1	16269754	16273592
chr1	16273591	16275911
chr1	16275910	16278066
chr1	16525323	16530292
chr1	16570150	16572296
chr1	16572295	16573609
chr1	16693601	16695289
chr1	16698497	16699690
chr1	16717434	16719117
chr1	16719540	16722552
chr1	16722551	16726153
chr1	16731331	16734713
chr1	16777750	16779441
chr1	16779440	16785219
chr1	16925657	16927674
chr1	16944604	16948365
chr1	16958781	16962211
chr1	17260702	17264221
chr1	17353725	17356396
chr1	17730585	17733653
chr1	17734232	17740821
chr1	17747480	17749815
chr1	17751757	17754953
chr1	17763621	17766517
chr1	17844924	17849427
chr1	17850453	17853778
chr1	17861837	17864700
chr1	17864699	17872248
chr1	17917730	17920754
chr1	17932466	17936608
chr1	17944062	17946182
chr1	17946181	17948605
chr1	17968694	17970757
chr1	17973993	17975857
chr1	17990193	17992538
chr1	19405757	19407374
chr1	19416166	19418235
chr1	19434576	19439537
chr1	19466852	19468925
chr1	19505812	19507546
chr1	19549669	19555136
chr1	19579512	19581355
chr1	19581962	19584577
chr1	19586843	19588659
chr1	19588658	19589640
chr1	19645669	19651535
chr1	19651534	19653955
chr1	19655087	19660147
chr1	19663051	19665361
chr1	19665360	19666595
chr1	19666594	19669993
chr1	19685765	19688369
chr1	19695745	19698615
chr1	19765822	19769049
chr1	19793299	19795567
chr1	19800489	19803420
chr1	19803419	19805391
chr1	19805616	19807184
chr1	19807183	19807815
chr1	19810354	19813223
chr1	19814169	19815325
chr1	19923113	19924684
chr1	19955973	19957332
chr1	20004969	20008672
chr1	20071406	20076238
chr1	20825477	20827194
chr1	20832222	20834140
chr1	20978040	20980513
chr1	20980512	20982963
chr1	21539007	21542770
chr1	21586444	21589591
chr1	21619618	21626283
chr1	21636793	21640318
chr1	21640317	21642695
chr1	21649541	21652781
chr1	21666248	21669611
chr1	21670023	21673334
chr1	21934169	21937586
chr1	21998020	22000192
chr1	22004847	22006774
chr1	22007351	22008799
chr1	22075655	22077077
chr1	22378593	22379987
chr1	22429915	22431405
chr1	22442475	22444734
chr1	22452459	22457360
chr1	22797541	22799555
chr1	22839768	22841974
chr1	22858517	22860685
chr1	22862285	22864252
chr1	22864251	22865917
chr1	22872834	22879264
chr1	23412803	23415526
chr1	23636215	23636901
chr1	23636900	23638665
chr1	23638664	23638763
chr1	23651875	23653809
chr1	23749481	23752560
chr1	23833571	23837396
chr1	24019802	24020517
chr1	24021385	24022514
chr1	24027755	24029196
chr1	24030642	24034881
chr1	24068567	24070847
chr1	24086370	24087570
chr1	24118379	24121913
chr1	24121912	24126553
chr1	24134465	24139126
chr1	24285444	24287864
chr1	24301661	24304749
chr1	24306205	24308531
chr1	24990131	24992239
chr1	25123087	25127771
chr1	25170924	25173187
chr1	25544193	25545990
chr1	25894438	25896646
chr1	26134914	26138726
chr1	26139011	26142684
chr1	26144041	26145837
chr1	26145836	26147603
chr1	26151925	26153530
chr1	26153529	26156444
chr1	26201364	26204500
chr1	26231768	26233743
chr1	26495265	26497439
chr1	26497438	26499660
chr1	26593105	26596086
chr1	26600947	26603789
chr1	26615698	26619773
chr1	26795207	26796302
chr1	26797251	26800122
chr1	27018703	27025103
chr1	27025102	27026306
chr1	27036070	27038840
chr1	27041908	27044904
chr1	27096005	27097302
chr1	27105879	27107732
chr1	27201610	27204761
chr1	27205528	27207336
chr1	27215706	27219723
chr1	27219722	27222430
chr1	27264667	27268928
chr1	27270100	27271958
chr1	27271957	27276180
chr1	27323871	27326026
chr1	27329248	27331245
chr1	27331244	27333074
chr1	27333073	27337007
chr1	27431467	27435688
chr1	27657111	27658279
chr1	27663791	27667761
chr1	27673048	27677182
chr1	27677181	27678361
chr1	27678360	27680899
chr1	27680898	27685093
chr1	27686230	27688906
chr1	27689575	27693736
chr1	27724661	27725500
chr1	27725499	27726560
chr1	27729731	27731202
chr1	27731201	27733972
chr1	27740692	27742659
chr1	27856957	27859374
chr1	27861221	27865561
chr1	28103510	28104809
chr1	28111819	28114307
chr1	28175542	28177431
chr1	28205555	28211638
chr1	28220933	28222699
chr1	28525500	28527100
chr1	28835028	28835154
chr1	28836611	28836935
chr1	28836934	28837823
chr1	28839225	28841403
chr1	28843687	28846907
chr1	28846906	28850005
chr1	28856305	28862829
chr1	28862828	28865055
chr1	28870160	28871289
chr1	28901603	28903832
chr1	28904751	28906023
chr1	29062515	29064787
chr1	29099041	29103152
chr1	29464772	29468510
chr1	29469632	29471129
chr1	29474984	29476452
chr1	29519540	29522624
chr1	29530015	29533022
chr1	31190069	31192890
chr1	31403036	31404108
chr1	31405800	31407320
chr1	31409255	31412752
chr1	31421209	31423964
chr1	31459945	31461564
chr1	31524610	31527752
chr1	31754776	31755838
chr1	31759073	31762168
chr1	31839560	31842458
chr1	31903857	31905566
chr1	31906285	31910295
chr1	32086217	32088244
chr1	32088243	32095493
chr1	32379138	32380614
chr1	32400002	32405058
chr1	32477733	32480947
chr1	32499720	32501643
chr1	32503298	32504676
chr1	32522372	32524435
chr1	32529391	32531310
chr1	32562624	32565038
chr1	32565862	32570146
chr1	32653677	32661008
chr1	32661815	32663047
chr1	32663046	32664605
chr1	32664604	32666655
chr1	32670479	32671970
chr1	32671969	32673333
chr1	32673629	32675171
chr1	32675170	32676263
chr1	32676262	32679995
chr1	32679994	32683351
chr1	32687857	32690109
chr1	32695550	32698173
chr1	32698172	32699582
chr1	32699581	32701379
chr1	32790916	32793157
chr1	32793156	32794629
chr1	32794628	32798300
chr1	32798299	32798983
chr1	32798982	32800768
chr1	32823032	32824494
chr1	32825922	32830896
chr1	32830895	32832885
chr1	32853983	32858074
chr1	33070211	33073465
chr1	33153739	33155818
chr1	33233563	33234485
chr1	33234484	33238235
chr1	33238234	33239110
chr1	33239109	33240003
chr1	33240323	33242119
chr1	33244832	33246719
chr1	33279562	33282139
chr1	33282138	33283841
chr1	33316613	33319672
chr1	33358443	33364220
chr1	33364219	33367188
chr1	33457686	33460129
chr1	33460925	33463184
chr1	33463387	33466051
chr1	33467709	33468635
chr1	33483782	33484448
chr1	33484447	33485430
chr1	33614498	33617630
chr1	33625822	33632522
chr1	33720901	33725417
chr1	33787457	33790232
chr1	33812123	33816384
chr1	35320900	35322832
chr1	35329646	35331290
chr1	35554106	35558752
chr1	35641936	35643306
chr1	35643305	35644504
chr1	35649719	35649933
chr1	35649932	35650257
chr1	35652992	35653744
chr1	35653743	35654705
chr1	35657022	35659405
chr1	35895032	35897334
chr1	35901899	35903112
chr1	36028660	36030221
chr1	36030220	36032646
chr1	36034582	36036783
chr1	36056630	36060620
chr1	36063165	36066530
chr1	36221671	36224951
chr1	36395724	36397327
chr1	36451929	36454235
chr1	36552883	36555181
chr1	36555180	36556567
chr1	36646582	36648469
chr1	36705628	36706262
chr1	36708494	36710307
chr1	36720839	36724740
chr1	36771652	36775876
chr1	36784078	36785710
chr1	36785709	36790283
chr1	36790594	36792832
chr1	36794868	36798082
chr1	36818057	36821862
chr1	36848556	36850035
chr1	36850327	36852473
chr1	36852472	36855067
chr1	36919147	36920878
chr1	36921056	36922093
chr1	37938923	37941671
chr1	37946626	37947843
chr1	37947842	37949911
chr1	38006009	38007965
chr1	38011903	38014372
chr1	38017918	38021266
chr1	38036490	38039426
chr1	38149509	38152245
chr1	38170215	38172271
chr1	38172270	38173882
chr1	38178909	38182990
chr1	38267581	38268845
chr1	38271021	38271909
chr1	38279847	38281475
chr1	38453298	38457363
chr1	38457362	38459358
chr1	38491038	38491991
chr1	38492056	38497467
chr1	39455882	39458065
chr1	39468009	39468811
chr1	39469779	39471268
chr1	39490013	39494290
chr1	39495404	39498574
chr1	39504111	39507750
chr1	39509007	39512409
chr1	39512408	39514723
chr1	39995496	39998730
chr1	40028812	40030684
chr1	40031294	40033564
chr1	40035610	40038585
chr1	40222981	40224433
chr1	40224432	40228092
chr1	40505346	40508084
chr1	40535100	40536576
chr1	40537277	40538350
chr1	40679511	40681462
chr1	40766709	40770033
chr1	41150379	41153591
chr1	41156886	41158666
chr1	41445186	41446957
chr1	41452484	41455828
chr1	41462745	41464376
chr1	41472342	41474725
chr1	41487041	41491219
chr1	41491825	41494755
chr1	41836893	41844318
chr1	41963171	41965208
chr1	41980106	41984675
chr1	41988099	41990508
chr1	41998258	42001983
chr1	42004564	42007280
chr1	42108389	42110626
chr1	42112617	42114723
chr1	42126299	42131509
chr1	43139606	43140465
chr1	43140872	43142563
chr1	43168463	43170295
chr1	43180309	43182081
chr1	43182856	43185869
chr1	43281715	43283177
chr1	43389437	43391043
chr1	43394328	43395824
chr1	43396531	43398147
chr1	43404221	43407295
chr1	43409484	43411448
chr1	43413014	43415421
chr1	43417629	43419551
chr1	43419550	43420872
chr1	43423611	43425000
chr1	43631035	43634237
chr1	43637295	43639218
chr1	43736904	43740655
chr1	43814052	43816991
chr1	43828182	43829331
chr1	43829330	43834145
chr1	43844525	43847769
chr1	43852065	43854676
chr1	43900613	43904035
chr1	43904034	43905701
chr1	43912349	43914202
chr1	43914201	43920035
chr1	44010386	44012820
chr1	44014505	44018016
chr1	44060706	44065661
chr1	44066961	44070305
chr1	44080042	44083151
chr1	44083150	44085875
chr1	44086476	44089069
chr1	44099365	44102902
chr1	44129115	44130464
chr1	44140513	44142302
chr1	44143851	44144899
chr1	44148659	44152528
chr1	44152527	44154122
chr1	44156494	44160586
chr1	44161540	44166539
chr1	44167818	44169778
chr1	44169777	44171246
chr1	44171675	44172752
chr1	44438568	44439796
chr1	44452347	44453477
chr1	44453476	44455208
chr1	44461400	44464724
chr1	44467630	44470404
chr1	44679457	44681569
chr1	44682680	44684311
chr1	44684310	44688501
chr1	45102214	45103448
chr1	45105154	45108687
chr1	45109835	45113442
chr1	45194233	45196324
chr1	45222002	45224221
chr1	45224240	45226657
chr1	45227490	45229229
chr1	45229228	45231990
chr1	45241680	45243795
chr1	45243794	45244696
chr1	45244695	45247057
chr1	45248503	45250885
chr1	45465887	45467493
chr1	45468223	45474327
chr1	45799355	45803433
chr1	45806124	45807469
chr1	45807557	45809645
chr1	45810063	45812297
chr1	45812296	45814280
chr1	45973630	45974368
chr1	45974367	45975067
chr1	45979063	45980489
chr1	46031634	46035464
chr1	46035829	46037812
chr1	46082866	46085078
chr1	46085077	46085849
chr1	46085848	46086453
chr1	46088829	46093068
chr1	46093366	46095494
chr1	46099056	46101865
chr1	46112712	46114835
chr1	46115749	46116529
chr1	46116695	46117669
chr1	46151084	46153244
chr1	46156823	46158135
chr1	46483448	46485668
chr1	46494767	46496024
chr1	46496282	46497621
chr1	46500472	46503476
chr1	46504311	46506427
chr1	46583178	46584867
chr1	46651944	46653599
chr1	46653849	46656176
chr1	46738950	46739777
chr1	46739776	46741437
chr1	46744797	46745413
chr1	46745412	46747839
chr1	46747838	46750152
chr1	46751165	46752478
chr1	46766836	46769423
chr1	46778811	46780610
chr1	46817292	46819683
chr1	46836590	46840354
chr1	47849991	47853345
chr1	47853344	47856796
chr1	51745663	51747764
chr1	51759118	51764269
chr1	51766725	51768495
chr1	51768747	51771673
chr1	51776907	51781414
chr1	51795281	51797812
chr1	51808377	51812669
chr1	51813140	51815056
chr1	51815055	51818696
chr1	51873330	51876224
chr1	51957164	51960763
chr1	51983483	51985496
chr1	52126556	52128824
chr1	52176315	52179222
chr1	52193855	52196022
chr1	52250159	52251725
chr1	52252409	52253166
chr1	52253920	52259139
chr1	52270004	52272277
chr1	52489568	52491301
chr1	52491300	52494183
chr1	52818810	52820843
chr1	52820842	52821965
chr1	52827144	52830589
chr1	53150372	53152702
chr1	53153507	53154314
chr1	53161304	53165267
chr1	53362734	53366127
chr1	53370128	53371344
chr1	53676708	53680093
chr1	53685845	53687673
chr1	53702136	53704817
chr1	53744320	53748350
chr1	53764585	53769374
chr1	53778657	53782335
chr1	53784516	53786804
chr1	53791133	53795827
chr1	54652660	54654436
chr1	54685075	54686628
chr1	54687392	54688727
chr1	54707005	54710892
chr1	55208711	55211336
chr1	55314137	55316049
chr1	55318434	55322590
chr1	55323765	55326297
chr1	59008952	59011573
chr1	59041179	59043742
chr1	59164724	59166516
chr1	59246507	59247229
chr1	59247228	59251500
chr1	59251499	59251809
chr1	60323646	60324756
chr1	62611668	62613847
chr1	62901317	62903694
chr1	65283044	65284705
chr1	65300527	65302636
chr1	65314340	65317503
chr1	65318834	65321963
chr1	65421693	65424138
chr1	65425440	65428550
chr1	65441597	65443571
chr1	65885956	65890173
chr1	67395610	67396818
chr1	67864580	67866604
chr1	67880256	67882319
chr1	67895297	67897011
chr1	70686946	70688244
chr1	71519615	71522664
chr1	71536808	71537576
chr1	78026346	78028016
chr1	78148544	78151294
chr1	78407261	78409756
chr1	78417443	78419436
chr1	78425312	78427321
chr1	78441855	78443440
chr1	84546867	84550407
chr1	84970648	84973031
chr1	85666093	85667892
chr1	85741490	85745852
chr1	86040324	86044246
chr1	86046354	86048294
chr1	87202557	87206078
chr1	89415094	89417242
chr1	89446471	89450749
chr1	89989516	89991733
chr1	90285606	90288008
chr1	90295535	90297771
chr1	90480874	90482442
chr1	90492403	90493504
chr1	91360143	91361801
chr1	91416633	91418091
chr1	91430263	91431682
chr1	91482825	91483890
chr1	91484326	91485474
chr1	91486774	91487760
chr1	91851953	91852831
chr1	91852830	91853109
chr1	91853108	91853859
chr1	91970407	91972827
chr1	93296834	93298144
chr1	93570285	93571709
chr1	93609608	93611793
chr1	94306441	94308800
chr1	94640425	94642589
chr1	95705860	95707768
chr1	97198073	97200110
chr1	100474352	100476695
chr1	104066096	104067675
chr1	106735826	106736608
chr1	106736607	106737169
chr1	106748670	106748809
chr1	106755957	106756477
chr1	106789727	106790658
chr1	106810629	106811129
chr1	106840430	106842873
chr1	106858189	106859514
chr1	106866651	106868658
chr1	106871463	106872249
chr1	106884569	106884674
chr1	106885229	106885330
chr1	106890295	106892100
chr1	106897048	106898564
chr1	106953555	106953680
chr1	107151894	107152073
chr1	107568764	107568867
chr1	107598106	107599362
chr1	107599361	107601146
chr1	107601145	107601249
chr1	107745525	107745677
chr1	107834095	107834218
chr1	107843472	107843626
chr1	108151072	108151642
chr1	108668738	108671075
chr1	108679967	108680869
chr1	108735130	108735935
chr1	108735934	108736686
chr1	108741741	108744063
chr1	109144115	109146548
chr1	109232757	109236021
chr1	109238896	109241068
chr1	109241351	109241683
chr1	109241682	109242493
chr1	109242492	109242647
chr1	109243536	109243667
chr1	109465308	109467283
chr1	109468616	109469982
chr1	109469981	109471714
chr1	109475503	109477102
chr1	109477205	109477878
chr1	109481758	109483295
chr1	109491289	109492699
chr1	109505676	109509013
chr1	109613378	109617506
chr1	109647585	109648820
chr1	109751721	109753801
chr1	109779291	109780281
chr1	109780280	109780948
chr1	109780947	109782797
chr1	109791494	109793671
chr1	109793670	109797687
chr1	109798270	109799735
chr1	109799734	109802890
chr1	109802964	109804170
chr1	109810357	109813855
chr1	109814281	109816571
chr1	109816570	109818282
chr1	109949450	109950620
chr1	109951006	109952099
chr1	109966174	109968286
chr1	110025746	110029215
chr1	110088720	110092618
chr1	110130094	110131629
chr1	110148414	110149335
chr1	110166950	110175917
chr1	110274245	110275803
chr1	110275802	110279127
chr1	110528146	110528592
chr1	110528591	110529461
chr1	110534655	110535998
chr1	110563272	110564246
chr1	110599261	110601901
chr1	110602593	110604526
chr1	110879963	110880086
chr1	110880085	110885509
chr1	110892056	110893160
chr1	110899921	110902926
chr1	110921416	110923371
chr1	110929033	110930611
chr1	110930610	110931852
chr1	110949112	110951530
chr1	111727360	111729181
chr1	111729501	111730515
chr1	111733103	111734348
chr1	111734347	111735364
chr1	111735363	111738057
chr1	111746620	111748303
chr1	111976728	111979198
chr1	111979790	111981101
chr1	111981555	111982567
chr1	112054206	112057554
chr1	112161199	112163108
chr1	112163107	112164611
chr1	112259450	112260300
chr1	112260435	112261204
chr1	112265646	112271188
chr1	112297831	112300309
chr1	112305478	112307126
chr1	113165935	113168350
chr1	113182011	113185446
chr1	113215315	113218487
chr1	113237730	113239408
chr1	113239407	113241486
chr1	113241485	113242325
chr1	113246872	113248288
chr1	114233781	114235887
chr1	114335746	114337719
chr1	114446177	114446749
chr1	114446748	114449434
chr1	114454702	114456506
chr1	114501275	114502329
chr1	114927312	114927854
chr1	114927853	114927935
chr1	114927934	114929381
chr1	114929380	114931075
chr1	114931520	114932153
chr1	114932603	114932929
chr1	114932928	114933610
chr1	114933958	114934088
chr1	114934087	114934306
chr1	114934305	114934806
chr1	114934805	114936007
chr1	114951871	114952734
chr1	114952733	114953617
chr1	115034922	115035993
chr1	115035992	115036909
chr1	115044518	115045734
chr1	115045733	115047370
chr1	115052113	115054663
chr1	115114753	115116276
chr1	115255668	115256198
chr1	115256197	115257117
chr1	115264168	115265971
chr1	115266189	115266220
chr1	115266219	115269239
chr1	115269238	115269964
chr1	115270944	115272325
chr1	115278465	115279148
chr1	115279226	115279700
chr1	115279699	115281522
chr1	115281521	115282046
chr1	115285714	115286590
chr1	115291006	115291103
chr1	115291102	115291468
chr1	115291467	115291839
chr1	115291838	115292400
chr1	115295258	115296222
chr1	115296221	115297327
chr1	115298968	115299935
chr1	115299934	115301706
chr1	116207074	116208843
chr1	116220751	116223194
chr1	116231185	116234560
chr1	116914476	116915120
chr1	116934135	116935035
chr1	116943858	116944385
chr1	116946140	116948292
chr1	117076236	117077879
chr1	117192461	117194127
chr1	117198548	117201671
chr1	117502477	117505529
chr1	117575278	117577738
chr1	117611688	117612987
chr1	117617458	117619390
chr1	117622265	117623432
chr1	117625270	117627125
chr1	117628480	117629491
chr1	117650854	117651796
chr1	117908767	117911223
chr1	117971185	117974656
chr1	119682503	119684059
chr1	120504518	120506742
chr1	120539046	120543318
chr1	143417094	143420316
chr1	143466816	143469398
chr1	144070691	144072882
chr1	145070590	145070717
chr1	145117250	145118098
chr1	145208569	145210347
chr1	145278057	145282274
chr1	145289161	145290204
chr1	145290490	145291335
chr1	145291611	145292559
chr1	145504799	145504933
chr1	145508800	145509646
chr1	145509645	145510485
chr1	145510484	145511305
chr1	145581946	145584882
chr1	145584881	145585800
chr1	145590472	145590665
chr1	145590664	145591385
chr1	145591384	145593099
chr1	145593098	145593133
chr1	145593324	145594877
chr1	145594876	145595590
chr1	145595589	145596045
chr1	145596044	145596845
chr1	145597030	145597726
chr1	145597725	145599027
chr1	145688429	145690794
chr1	145692530	145694398
chr1	145700696	145702366
chr1	145742641	145743480
chr1	145743902	145745512
chr1	146764291	146765969
chr1	146772226	146773610
chr1	146776336	146777364
chr1	146787207	146790932
chr1	147092050	147093716
chr1	147736626	147738602
chr1	149816393	149817129
chr1	149817128	149817846
chr1	149817845	149818225
chr1	149858436	149861198
chr1	149871407	149874224
chr1	149892428	149893568
chr1	149893567	149894448
chr1	149894447	149896820
chr1	149898793	149900305
chr1	149975924	149978044
chr1	150120501	150121702
chr1	150197568	150199360
chr1	150231980	150234258
chr1	150235748	150237614
chr1	150237613	150238756
chr1	150253689	150255510
chr1	150274648	150275190
chr1	150280727	150284919
chr1	150318327	150319137
chr1	150325253	150327080
chr1	150327079	150328228
chr1	150363642	150365317
chr1	150383298	150385650
chr1	150387024	150388390
chr1	150443190	150445218
chr1	150445217	150445844
chr1	150445843	150446708
chr1	150447830	150449654
chr1	150449653	150450846
chr1	150465440	150468796
chr1	150475317	150476586
chr1	150528422	150535725
chr1	150541255	150542059
chr1	150542058	150542600
chr1	150542599	150542643
chr1	150542642	150544034
chr1	150544033	150545244
chr1	150545243	150545369
chr1	150546119	150546935
chr1	150546934	150547202
chr1	150547201	150547835
chr1	150547834	150548670
chr1	150548690	150549004
chr1	150549003	150549378
chr1	150549377	150549483
chr1	150549482	150550279
chr1	150550278	150551184
chr1	150553747	150555011
chr1	150576244	150581053
chr1	150582025	150584539
chr1	150586103	150587264
chr1	150587263	150587791
chr1	150587790	150588066
chr1	150588065	150589003
chr1	150589147	150589684
chr1	150589683	150590579
chr1	150592233	150594600
chr1	150594599	150596146
chr1	150596145	150596969
chr1	150597029	150598126
chr1	150598125	150600568
chr1	150778754	150780515
chr1	150784819	150787465
chr1	150898463	150899352
chr1	150923063	150927085
chr1	150931432	150935211
chr1	150935210	150936188
chr1	150936240	150937639
chr1	150937745	150937872
chr1	150937871	150939401
chr1	150939530	150940456
chr1	150940455	150941493
chr1	150942307	150944072
chr1	150966930	150967721
chr1	150967720	150968098
chr1	150968673	150969498
chr1	150969903	150972233
chr1	150980285	150982973
chr1	151006610	151010131
chr1	151010130	151010978
chr1	151014952	151018164
chr1	151018163	151021593
chr1	151088193	151091192
chr1	151118833	151120989
chr1	151143298	151144819
chr1	151144818	151145844
chr1	151145843	151148131
chr1	151148151	151151403
chr1	151161706	151165340
chr1	151171193	151174552
chr1	151212981	151215311
chr1	151225207	151227549
chr1	151235558	151236361
chr1	151236360	151237519
chr1	151237518	151239924
chr1	151246650	151251498
chr1	151257775	151258711
chr1	151258710	151263784
chr1	151263783	151264700
chr1	151264699	151264749
chr1	151264748	151268404
chr1	151268403	151268741
chr1	151270864	151271654
chr1	151271653	151272229
chr1	151275027	151276617
chr1	151286017	151287892
chr1	151307788	151308768
chr1	151309061	151310142
chr1	151314542	151315074
chr1	151315073	151316573
chr1	151316572	151317657
chr1	151369670	151371123
chr1	151372994	151373337
chr1	151373336	151374824
chr1	151376507	151378188
chr1	151378579	151379561
chr1	151412596	151414038
chr1	151428738	151429992
chr1	151429991	151432199
chr1	151511241	151512438
chr1	151512437	151515088
chr1	151515087	151515137
chr1	151515136	151516086
chr1	151516085	151518465
chr1	151519317	151519394
chr1	151519393	151521139
chr1	151521138	151521766
chr1	151521765	151524041
chr1	151524040	151524363
chr1	151524362	151524651
chr1	151526787	151527931
chr1	151528313	151529765
chr1	151531661	151532573
chr1	151673411	151681073
chr1	151732678	151736427
chr1	151741093	151745278
chr1	151960714	151961163
chr1	151961847	151962468
chr1	153591294	153593049
chr1	153598333	153599454
chr1	153600584	153603845
chr1	153603844	153605321
chr1	153605320	153606254
chr1	153606253	153607997
chr1	153613442	153615197
chr1	153616965	153618375
chr1	153618374	153621263
chr1	153623422	153625476
chr1	153634638	153635102
chr1	153635123	153636397
chr1	153637449	153640619
chr1	153640618	153643722
chr1	153734438	153735968
chr1	153742738	153743841
chr1	153743840	153746684
chr1	153747521	153748992
chr1	153769618	153773411
chr1	153773410	153776671
chr1	153781352	153783714
chr1	153818513	153821854
chr1	153899097	153900715
chr1	153900714	153902717
chr1	153902762	153903670
chr1	153904954	153907791
chr1	153907790	153910404
chr1	153913214	153917403
chr1	153917402	153920413
chr1	153920412	153921886
chr1	153930049	153931586
chr1	153931871	153935291
chr1	153935290	153936025
chr1	153945093	153950258
chr1	153960556	153963825
chr1	153963824	153964702
chr1	153964701	153965639
chr1	153966444	153970509
chr1	154127078	154128882
chr1	154135648	154137899
chr1	154143972	154146502
chr1	154184671	154186245
chr1	154192633	154193636
chr1	154193635	154194740
chr1	154206913	154207282
chr1	154207281	154209175
chr1	154212605	154214633
chr1	154221517	154222073
chr1	154232689	154233911
chr1	154233910	154235444
chr1	154240078	154243845
chr1	154244048	154244539
chr1	154244538	154245783
chr1	154522545	154525495
chr1	154525494	154528780
chr1	154545617	154547767
chr1	154547766	154549081
chr1	154551151	154553617
chr1	154563099	154564969
chr1	154574154	154576669
chr1	154579880	154581718
chr1	154931358	154933750
chr1	154933749	154935415
chr1	154937472	154939689
chr1	154939816	154941463
chr1	154943654	154947711
chr1	154948777	154951153
chr1	154962769	154963169
chr1	154963168	154965926
chr1	154965925	154966652
chr1	154968693	154971599
chr1	154971598	154974063
chr1	154974062	154976151
chr1	154987755	154989696
chr1	154990405	154991559
chr1	155016099	155022081
chr1	155032634	155035273
chr1	155041982	155045386
chr1	155045385	155046830
chr1	155048825	155054035
chr1	155095841	155101203
chr1	155101476	155103466
chr1	155103465	155104222
chr1	155108060	155110408
chr1	155150305	155153773
chr1	155159467	155160495
chr1	155160494	155163054
chr1	155163053	155165029
chr1	155165028	155165609
chr1	155178224	155179478
chr1	155181283	155182887
chr1	155182886	155185532
chr1	155201909	155203514
chr1	155206213	155208100
chr1	155225100	155227039
chr1	155228443	155230504
chr1	155230503	155231577
chr1	155231576	155232702
chr1	155232820	155233821
chr1	155236088	155237435
chr1	155241528	155242797
chr1	155242796	155245576
chr1	155260102	155264983
chr1	155281754	155283132
chr1	155283131	155285324
chr1	155287738	155288715
chr1	155289178	155290020
chr1	155290567	155291538
chr1	155291537	155293943
chr1	155293942	155297700
chr1	155297699	155298743
chr1	155300656	155302298
chr1	155306471	155308406
chr1	155358315	155360110
chr1	155415678	155416934
chr1	155421247	155424778
chr1	155518994	155520418
chr1	155578273	155580656
chr1	155627203	155627621
chr1	155627620	155628460
chr1	155628459	155628607
chr1	155628606	155630223
chr1	155657380	155659362
chr1	155684164	155685613
chr1	155707274	155707811
chr1	155724086	155725196
chr1	155725448	155728299
chr1	155748053	155749948
chr1	155802673	155806843
chr1	155880084	155882840
chr1	155884774	155886946
chr1	155887794	155890890
chr1	155895963	155897232
chr1	155903676	155908229
chr1	155910802	155912813
chr1	155912812	155914697
chr1	155916409	155918068
chr1	155980446	155981197
chr1	155981196	155981596
chr1	155989051	155991695
chr1	156014351	156015974
chr1	156033682	156036525
chr1	156036524	156038292
chr1	156109208	156114478
chr1	156114572	156119106
chr1	156178764	156179669
chr1	156200332	156202458
chr1	156208376	156210010
chr1	156210009	156213200
chr1	156213199	156216311
chr1	156216310	156218482
chr1	156218481	156218990
chr1	156221634	156223462
chr1	156223461	156224590
chr1	156227871	156229000
chr1	156234261	156236752
chr1	156242349	156243465
chr1	156258479	156260677
chr1	156260781	156263262
chr1	156293194	156294909
chr1	156426399	156431479
chr1	156461505	156465123
chr1	156500067	156503836
chr1	156520970	156525014
chr1	156534485	156537578
chr1	156559482	156562663
chr1	156562662	156563436
chr1	156563435	156564403
chr1	156565607	156566009
chr1	156566008	156568962
chr1	156669439	156677928
chr1	156682730	156685227
chr1	156685640	156687084
chr1	156690749	156691677
chr1	156691676	156692593
chr1	156692592	156693390
chr1	156694735	156696070
chr1	156700203	156702170
chr1	156702169	156703609
chr1	156703608	156706157
chr1	156709838	156711165
chr1	156715901	156717854
chr1	156717853	156720472
chr1	156727628	156728679
chr1	156736012	156736872
chr1	156741152	156743441
chr1	156746225	156748176
chr1	156751952	156754235
chr1	156754991	156756850
chr1	156766292	156768442
chr1	156771461	156772906
chr1	156772905	156773488
chr1	156774293	156777027
chr1	156895715	156899285
chr1	156899284	156903180
chr1	157093032	157094753
chr1	159884249	159886145
chr1	159886144	159890391
chr1	159890390	159891384
chr1	159893560	159897231
chr1	159897815	159900474
chr1	160177504	160179370
chr1	160179369	160181394
chr1	160182670	160184387
chr1	160208674	160209857
chr1	160209856	160210988
chr1	160244761	160245835
chr1	160245834	160246283
chr1	160265406	160266950
chr1	160307885	160308786
chr1	160312229	160314809
chr1	160968690	160971014
chr1	160974583	160977422
chr1	160987240	160988838
chr1	160996859	161000332
chr1	161022009	161025069
chr1	161072328	161074394
chr1	161089570	161090930
chr1	161091244	161092377
chr1	161092376	161094183
chr1	161101489	161102977
chr1	161125472	161127480
chr1	161127479	161128515
chr1	161128514	161131275
chr1	161131274	161133142
chr1	161138864	161141252
chr1	161142917	161145884
chr1	161181847	161184101
chr1	161333288	161334885
chr1	161334884	161336445
chr1	162263080	162264291
chr1	162275888	162278470
chr1	162529752	162532620
chr1	162532619	162534034
chr1	162893498	162893598
chr1	164553291	164555027
chr1	164644491	164647911
chr1	164655878	164658898
chr1	164704135	164706437
chr1	165721255	165722134
chr1	165796568	165798587
chr1	165873075	165875019
chr1	165878363	165880178
chr1	166807270	166809971
chr1	166809970	166811908
chr1	166814023	166816142
chr1	166818733	166820886
chr1	166820885	166821592
chr1	166828281	166829529
chr1	166843679	166845818
chr1	167190127	167192232
chr1	167508680	167509814
chr1	167512841	167514144
chr1	167514143	167514744
chr1	168036420	168038090
chr1	168045170	168048209
chr1	168161210	168162927
chr1	169367836	169369809
chr1	169429243	169430408
chr1	169454470	169455768
chr1	169455767	169457404
chr1	170508630	170510559
chr1	171483617	171484062
chr1	171501706	171502554
chr1	171509094	171510189
chr1	171529601	171532451
chr1	171563195	171564530
chr1	171568413	171571564
chr1	171765988	171768078
chr1	172532211	172533716
chr1	172539970	172542122
chr1	173446163	173447981
chr1	173455974	173456828
chr1	173456827	173457322
chr1	173791290	173792380
chr1	173825269	173825581
chr1	173827342	173829158
chr1	173830066	173832863
chr1	173897988	173898672
chr1	173956412	173957748
chr1	173989055	173992278
chr1	176008511	176009951
chr1	176026251	176029045
chr1	176038464	176040123
chr1	178693095	178695243
chr1	179004916	179006254
chr1	179006253	179011147
chr1	179060757	179063813
chr1	179064587	179066124
chr1	179075598	179076884
chr1	179102548	179106901
chr1	179560294	179562629
chr1	179594929	179595751
chr1	179850943	179853386
chr1	179984130	179986296
chr1	179994657	179996073
chr1	180137002	180140379
chr1	180153596	180157775
chr1	180159937	180165653
chr1	180168822	180170111
chr1	180233943	180235666
chr1	180235665	180236886
chr1	180236885	180237574
chr1	180237573	180238833
chr1	180238832	180239148
chr1	180242934	180244312
chr1	180347284	180348572
chr1	180390178	180390942
chr1	180406948	180408930
chr1	180428529	180430743
chr1	180456452	180460316
chr1	180677919	180681215
chr1	180869357	180872530
chr1	180902810	180911695
chr1	180933377	180936170
chr1	181016529	181021316
chr1	181059664	181059693
chr1	181065820	181070015
chr1	182567874	182570283
chr1	182571928	182574505
chr1	182808192	182809290
chr1	182809829	182811613
chr1	182821737	182822617
chr1	182841633	182842372
chr1	182842371	182842602
chr1	182842601	182843162
chr1	182843161	182843992
chr1	182843991	182845124
chr1	182854569	182856150
chr1	182856149	182857252
chr1	182857251	182858072
chr1	183439049	183443254
chr1	183494244	183494934
chr1	183510867	183513797
chr1	183521960	183522438
chr1	183522542	183523462
chr1	183530688	183532913
chr1	183534267	183535291
chr1	184722470	184723628
chr1	184723627	184725588
chr1	185074164	185074857
chr1	185272315	185273570
chr1	185283828	185284683
chr1	185284682	185286122
chr1	186275414	186278444
chr1	186284431	186284992
chr1	186310308	186311835
chr1	186352132	186353617
chr1	186360733	186362911
chr1	186390210	186391149
chr1	188875872	188876084
chr1	192955663	192959432
chr1	193254101	193255862
chr1	193259364	193260523
chr1	197051437	197052382
chr1	197054276	197054933
chr1	197083230	197084840
chr1	197107338	197108992
chr1	198181495	198183043
chr1	198249154	198251959
chr1	198251958	198252329
chr1	198292070	198294209
chr1	198294208	198294749
chr1	200007004	200010176
chr1	200377029	200380174
chr1	200528574	200529884
chr1	200542434	200544727
chr1	200563949	200565520
chr1	200567259	200568652
chr1	200580646	200582821
chr1	200623049	200623852
chr1	200706960	200710080
chr1	200712472	200714487
chr1	200714998	200717508
chr1	200721519	200724827
chr1	200824477	200826072
chr1	201100045	201103333
chr1	201103332	201106517
chr1	201109891	201112733
chr1	201346415	201348450
chr1	201348449	201350057
chr1	201350862	201355150
chr1	201430508	201430778
chr1	201430777	201433502
chr1	201433501	201433896
chr1	201433895	201439173
chr1	201448807	201452037
chr1	201452036	201454272
chr1	201460863	201463332
chr1	201463331	201464050
chr1	201466105	201468615
chr1	201468614	201470092
chr1	201470091	201471946
chr1	201471945	201473648
chr1	201792304	201795125
chr1	201796946	201798830
chr1	201840680	201844848
chr1	201846262	201847968
chr1	201847967	201849571
chr1	201849570	201850768
chr1	201926285	201929555
chr1	201973071	201974653
chr1	202099565	202100589
chr1	202100588	202102595
chr1	202102594	202103243
chr1	202103242	202103966
chr1	202103965	202107481
chr1	202304182	202305781
chr1	202305780	202306430
chr1	202306429	202306562
chr1	202310313	202311380
chr1	202561852	202564627
chr1	202812364	202814277
chr1	202829114	202832702
chr1	202852743	202854730
chr1	202861153	202864184
chr1	202877984	202879228
chr1	202885165	202887844
chr1	202917436	202919879
chr1	202925701	202926056
chr1	202926055	202928213
chr1	202935488	202937361
chr1	202978488	202979866
chr1	202981676	202983285
chr1	202983368	202985262
chr1	202994068	202997314
chr1	203762692	203765858
chr1	203765857	203766408
chr1	203766407	203767292
chr1	203786462	203790047
chr1	203801059	203804343
chr1	203806444	203808246
chr1	203809929	203812004
chr1	203827459	203831441
chr1	203831440	203832097
chr1	203836191	203837168
chr1	204087438	204088461
chr1	204090768	204094026
chr1	204098086	204101567
chr1	204102356	204104484
chr1	204165047	204168785
chr1	204168784	204172300
chr1	204190344	204192242
chr1	204194803	204196854
chr1	204196853	204199255
chr1	204199254	204200453
chr1	204210281	204214976
chr1	204217797	204220220
chr1	204234016	204241880
chr1	204318196	204319584
chr1	204325994	204331537
chr1	204336611	204340321
chr1	204356588	204357522
chr1	204387679	204389898
chr1	204485126	204486221
chr1	204489061	204494269
chr1	204496087	204497242
chr1	204497241	204497874
chr1	204500391	204501152
chr1	204511249	204512165
chr1	204512164	204512935
chr1	204529074	204530877
chr1	205117920	205120072
chr1	205480865	205485864
chr1	205493410	205495527
chr1	205495526	205500240
chr1	205500239	205501912
chr1	205558349	205561891
chr1	205562980	205564872
chr1	205595132	205595816
chr1	205599937	205601458
chr1	205671054	205672705
chr1	205672704	205673727
chr1	205689467	205691899
chr1	205702962	205706772
chr1	205707087	205708568
chr1	205712222	205714159
chr1	205717565	205718006
chr1	205718005	205720008
chr1	205720007	205720308
chr1	206672639	206674410
chr1	206674409	206675631
chr1	206756789	206761907
chr1	206857599	206857796
chr1	206857795	206860130
chr1	206860129	206860146
chr1	206861034	206861958
chr1	206862927	206863712
chr1	206865180	206866802
chr1	206867416	206868070
chr1	206868069	206869158
chr1	206872365	206874001
chr1	206874000	206877099
chr1	206904672	206906206
chr1	206906205	206908794
chr1	206910107	206912491
chr1	207046412	207047144
chr1	207070429	207072780
chr1	207074723	207076411
chr1	207078019	207081353
chr1	207081352	207081955
chr1	207082341	207083810
chr1	207085771	207088872
chr1	207496445	207497339
chr1	207501746	207502494
chr1	207506327	207507063
chr1	207935489	207937016
chr1	207963739	207964977
chr1	207968840	207970741
chr1	207971869	207972425
chr1	207972424	207972869
chr1	207974024	207976169
chr1	208028433	208030117
chr1	208030617	208038275
chr1	209969795	209973244
chr1	211471526	211472527
[truncated: 22,781 more rows]
